# Supplementary material for: Sequence verification of synthetic DNA by assembly of sequencing reads
Source: Nucleic Acids Res. 2012 Oct 5;41(1):e25. doi: 10.1093/nar/gks908 (PMC3592409; doi:10.1093/nar/gks908)
Supplement: Supplementary Data [file supp_gks908_nar-01874-met-h-2012-File008.zip]

Archive with 3 entries (3 files):
- Project_SampleData/Chip17b_ab1s.zip
- Project_SampleData/Chip17bMappingFile.xlsx
- Project_SampleData/Chip17fastas.zip
