# Supplementary material for: Sequence verification of synthetic DNA by assembly of sequencing reads
Source: Nucleic Acids Res. 2012 Oct 5;41(1):e25. doi: 10.1093/nar/gks908 (PMC3592409; doi:10.1093/nar/gks908)
Supplement: Supplementary Data [file supp_gks908_nar-01874-met-h-2012-File008.zip › Project_SampleData/Chip17bMappingFile.xlsx]

## Sheet: Chip17bMappingFile
A01_PrAvh238_Chip17b	A01_PrAvh238_Chip17b.txt	Chip17b_B_1_A01_F.ab1
A01_PrAvh238_Chip17b	A01_PrAvh238_Chip17b.txt	Chip17b_B_1_A01_R.ab1
A02_PrAvh248_Chip17b	A02_PrAvh248_Chip17b.txt	Chip17b_B_1_A02_F.ab1
A02_PrAvh248_Chip17b	A02_PrAvh248_Chip17b.txt	Chip17b_B_1_A02_R.ab1
A03_PrAvh256_Chip17b	A03_PrAvh256_Chip17b.txt	Chip17b_B_1_A03_F.ab1
A03_PrAvh256_Chip17b	A03_PrAvh256_Chip17b.txt	Chip17b_B_1_A03_R.ab1
A04_PrAvh266_Chip17b	A04_PrAvh266_Chip17b.txt	Chip17b_B_1_A04_F.ab1
A04_PrAvh266_Chip17b	A04_PrAvh266_Chip17b.txt	Chip17b_B_1_A04_R.ab1
A05_PrAvh277_Chip17b	A05_PrAvh277_Chip17b.txt	Chip17b_B_1_A05_F.ab1
A05_PrAvh277_Chip17b	A05_PrAvh277_Chip17b.txt	Chip17b_B_1_A05_R.ab1
A06_PrAvh290_Chip17b	A06_PrAvh290_Chip17b.txt	Chip17b_B_1_A06_F.ab1
A06_PrAvh290_Chip17b	A06_PrAvh290_Chip17b.txt	Chip17b_B_1_A06_R.ab1
A07_PrAvh300_Chip17b	A07_PrAvh300_Chip17b.txt	Chip17b_B_1_A07_F.ab1
A07_PrAvh300_Chip17b	A07_PrAvh300_Chip17b.txt	Chip17b_B_1_A07_R.ab1
A08_PrAvh310_Chip17b	A08_PrAvh310_Chip17b.txt	Chip17b_B_1_A08_F.ab1
A08_PrAvh310_Chip17b	A08_PrAvh310_Chip17b.txt	Chip17b_B_1_A08_R.ab1
A09_PrAvh323_Chip17b	A09_PrAvh323_Chip17b.txt	Chip17b_B_1_A09_F.ab1
A09_PrAvh323_Chip17b	A09_PrAvh323_Chip17b.txt	Chip17b_B_1_A09_R.ab1
A10_PrAvh334_Chip17b	A10_PrAvh334_Chip17b.txt	Chip17b_B_1_A10_F.ab1
A10_PrAvh334_Chip17b	A10_PrAvh334_Chip17b.txt	Chip17b_B_1_A10_R.ab1
A11_PrAvh348_Chip17b	A11_PrAvh348_Chip17b.txt	Chip17b_B_1_A11_F.ab1
A11_PrAvh348_Chip17b	A11_PrAvh348_Chip17b.txt	Chip17b_B_1_A11_R.ab1
A12_PITG_22676_Chip17b	A12_PITG_22676_Chip17b.txt	Chip17b_B_1_A12_F.ab1
A12_PITG_22676_Chip17b	A12_PITG_22676_Chip17b.txt	Chip17b_B_1_A12_R.ab1
B01_PrAvh240_Chip17b	B01_PrAvh240_Chip17b.txt	Chip17b_B_1_B01_F.ab1
B01_PrAvh240_Chip17b	B01_PrAvh240_Chip17b.txt	Chip17b_B_1_B01_R.ab1
B02_PrAvh249_Chip17b	B02_PrAvh249_Chip17b.txt	Chip17b_B_1_B02_F.ab1
B02_PrAvh249_Chip17b	B02_PrAvh249_Chip17b.txt	Chip17b_B_1_B02_R.ab1
B03_PrAvh257_Chip17b	B03_PrAvh257_Chip17b.txt	Chip17b_B_1_B03_F.ab1
B03_PrAvh257_Chip17b	B03_PrAvh257_Chip17b.txt	Chip17b_B_1_B03_R.ab1
B04_PrAvh267_Chip17b	B04_PrAvh267_Chip17b.txt	Chip17b_B_1_B04_F.ab1
B04_PrAvh267_Chip17b	B04_PrAvh267_Chip17b.txt	Chip17b_B_1_B04_R.ab1
B05_PrAvh278_Chip17b	B05_PrAvh278_Chip17b.txt	Chip17b_B_1_B05_F.ab1
B05_PrAvh278_Chip17b	B05_PrAvh278_Chip17b.txt	Chip17b_B_1_B05_R.ab1
B06_PrAvh291_Chip17b	B06_PrAvh291_Chip17b.txt	Chip17b_B_1_B06_F.ab1
B06_PrAvh291_Chip17b	B06_PrAvh291_Chip17b.txt	Chip17b_B_1_B06_R.ab1
B07_PrAvh301_Chip17b	B07_PrAvh301_Chip17b.txt	Chip17b_B_1_B07_F.ab1
B07_PrAvh301_Chip17b	B07_PrAvh301_Chip17b.txt	Chip17b_B_1_B07_R.ab1
B08_PrAvh311_Chip17b	B08_PrAvh311_Chip17b.txt	Chip17b_B_1_B08_F.ab1
B08_PrAvh311_Chip17b	B08_PrAvh311_Chip17b.txt	Chip17b_B_1_B08_R.ab1
B09_PrAvh324_Chip17b	B09_PrAvh324_Chip17b.txt	Chip17b_B_1_B09_F.ab1
B09_PrAvh324_Chip17b	B09_PrAvh324_Chip17b.txt	Chip17b_B_1_B09_R.ab1
B10_PrAvh337_Chip17b	B10_PrAvh337_Chip17b.txt	Chip17b_B_1_B10_F.ab1
B10_PrAvh337_Chip17b	B10_PrAvh337_Chip17b.txt	Chip17b_B_1_B10_R.ab1
B11_PrAvh365_Chip17b	B11_PrAvh365_Chip17b.txt	Chip17b_B_1_B11_F.ab1
B11_PrAvh365_Chip17b	B11_PrAvh365_Chip17b.txt	Chip17b_B_1_B11_R.ab1
B12_PITG_22683_Chip17b	B12_PITG_22683_Chip17b.txt	Chip17b_B_1_B12_F.ab1
B12_PITG_22683_Chip17b	B12_PITG_22683_Chip17b.txt	Chip17b_B_1_B12_R.ab1
C01_PrAvh241_Chip17b	C01_PrAvh241_Chip17b.txt	Chip17b_B_1_C01_F.ab1
C01_PrAvh241_Chip17b	C01_PrAvh241_Chip17b.txt	Chip17b_B_1_C01_R.ab1
C02_PrAvh250_Chip17b	C02_PrAvh250_Chip17b.txt	Chip17b_B_1_C02_F.ab1
C02_PrAvh250_Chip17b	C02_PrAvh250_Chip17b.txt	Chip17b_B_1_C02_R.ab1
C03_PrAvh258_Chip17b	C03_PrAvh258_Chip17b.txt	Chip17b_B_1_C03_F.ab1
C03_PrAvh258_Chip17b	C03_PrAvh258_Chip17b.txt	Chip17b_B_1_C03_R.ab1
C04_PrAvh269_Chip17b	C04_PrAvh269_Chip17b.txt	Chip17b_B_1_C04_F.ab1
C04_PrAvh269_Chip17b	C04_PrAvh269_Chip17b.txt	Chip17b_B_1_C04_R.ab1
C05_PrAvh279_Chip17b	C05_PrAvh279_Chip17b.txt	Chip17b_B_1_C05_F.ab1
C05_PrAvh279_Chip17b	C05_PrAvh279_Chip17b.txt	Chip17b_B_1_C05_R.ab1
C06_PrAvh292_Chip17b	C06_PrAvh292_Chip17b.txt	Chip17b_B_1_C06_F.ab1
C06_PrAvh292_Chip17b	C06_PrAvh292_Chip17b.txt	Chip17b_B_1_C06_R.ab1
C07_PrAvh302_Chip17b	C07_PrAvh302_Chip17b.txt	Chip17b_B_1_C07_F.ab1
C07_PrAvh302_Chip17b	C07_PrAvh302_Chip17b.txt	Chip17b_B_1_C07_R.ab1
C08_PrAvh312_Chip17b	C08_PrAvh312_Chip17b.txt	Chip17b_B_1_C08_F.ab1
C08_PrAvh312_Chip17b	C08_PrAvh312_Chip17b.txt	Chip17b_B_1_C08_R.ab1
C09_PrAvh325_Chip17b	C09_PrAvh325_Chip17b.txt	Chip17b_B_1_C09_F.ab1
C09_PrAvh325_Chip17b	C09_PrAvh325_Chip17b.txt	Chip17b_B_1_C09_R.ab1
C10_PrAvh338_Chip17b	C10_PrAvh338_Chip17b.txt	Chip17b_B_1_C10_F.ab1
C10_PrAvh338_Chip17b	C10_PrAvh338_Chip17b.txt	Chip17b_B_1_C10_R.ab1
C11_PrAvh367_Chip17b	C11_PrAvh367_Chip17b.txt	Chip17b_B_1_C11_F.ab1
C11_PrAvh367_Chip17b	C11_PrAvh367_Chip17b.txt	Chip17b_B_1_C11_R.ab1
C12_PITG_22722_Chip17b	C12_PITG_22722_Chip17b.txt	Chip17b_B_1_C12_F.ab1
C12_PITG_22722_Chip17b	C12_PITG_22722_Chip17b.txt	Chip17b_B_1_C12_R.ab1
D01_PrAvh242_Chip17b	D01_PrAvh242_Chip17b.txt	Chip17b_B_1_D01_F.ab1
D01_PrAvh242_Chip17b	D01_PrAvh242_Chip17b.txt	Chip17b_B_1_D01_R.ab1
D02_PrAvh251_Chip17b	D02_PrAvh251_Chip17b.txt	Chip17b_B_1_D02_F.ab1
D02_PrAvh251_Chip17b	D02_PrAvh251_Chip17b.txt	Chip17b_B_1_D02_R.ab1
D03_PrAvh259_Chip17b	D03_PrAvh259_Chip17b.txt	Chip17b_B_1_D03_F.ab1
D03_PrAvh259_Chip17b	D03_PrAvh259_Chip17b.txt	Chip17b_B_1_D03_R.ab1
D04_PrAvh270_Chip17b	D04_PrAvh270_Chip17b.txt	Chip17b_B_1_D04_F.ab1
D04_PrAvh270_Chip17b	D04_PrAvh270_Chip17b.txt	Chip17b_B_1_D04_R.ab1
D05_PrAvh284_Chip17b	D05_PrAvh284_Chip17b.txt	Chip17b_B_1_D05_F.ab1
D05_PrAvh284_Chip17b	D05_PrAvh284_Chip17b.txt	Chip17b_B_1_D05_R.ab1
D06_PrAvh293_Chip17b	D06_PrAvh293_Chip17b.txt	Chip17b_B_1_D06_F.ab1
D06_PrAvh293_Chip17b	D06_PrAvh293_Chip17b.txt	Chip17b_B_1_D06_R.ab1
D07_PrAvh303_Chip17b	D07_PrAvh303_Chip17b.txt	Chip17b_B_1_D07_F.ab1
D07_PrAvh303_Chip17b	D07_PrAvh303_Chip17b.txt	Chip17b_B_1_D07_R.ab1
D08_PrAvh314_Chip17b	D08_PrAvh314_Chip17b.txt	Chip17b_B_1_D08_F.ab1
D08_PrAvh314_Chip17b	D08_PrAvh314_Chip17b.txt	Chip17b_B_1_D08_R.ab1
D09_PrAvh327_Chip17b	D09_PrAvh327_Chip17b.txt	Chip17b_B_1_D09_F.ab1
D09_PrAvh327_Chip17b	D09_PrAvh327_Chip17b.txt	Chip17b_B_1_D09_R.ab1
D10_PrAvh340_Chip17b	D10_PrAvh340_Chip17b.txt	Chip17b_B_1_D10_F.ab1
D10_PrAvh340_Chip17b	D10_PrAvh340_Chip17b.txt	Chip17b_B_1_D10_R.ab1
D11_PrAvh368_Chip17b	D11_PrAvh368_Chip17b.txt	Chip17b_B_1_D11_F.ab1
D11_PrAvh368_Chip17b	D11_PrAvh368_Chip17b.txt	Chip17b_B_1_D11_R.ab1
D12_PITG_22724_Chip17b	D12_PITG_22724_Chip17b.txt	Chip17b_B_1_D12_F.ab1
D12_PITG_22724_Chip17b	D12_PITG_22724_Chip17b.txt	Chip17b_B_1_D12_R.ab1
E01_PrAvh243_Chip17b	E01_PrAvh243_Chip17b.txt	Chip17b_B_1_E01_F.ab1
E01_PrAvh243_Chip17b	E01_PrAvh243_Chip17b.txt	Chip17b_B_1_E01_R.ab1
E02_PrAvh252_Chip17b	E02_PrAvh252_Chip17b.txt	Chip17b_B_1_E02_F.ab1
E02_PrAvh252_Chip17b	E02_PrAvh252_Chip17b.txt	Chip17b_B_1_E02_R.ab1
E03_PrAvh260_Chip17b	E03_PrAvh260_Chip17b.txt	Chip17b_B_1_E03_F.ab1
E03_PrAvh260_Chip17b	E03_PrAvh260_Chip17b.txt	Chip17b_B_1_E03_R.ab1
E04_PrAvh272_Chip17b	E04_PrAvh272_Chip17b.txt	Chip17b_B_1_E04_F.ab1
E04_PrAvh272_Chip17b	E04_PrAvh272_Chip17b.txt	Chip17b_B_1_E04_R.ab1
E05_PrAvh285_Chip17b	E05_PrAvh285_Chip17b.txt	Chip17b_B_1_E05_F.ab1
E05_PrAvh285_Chip17b	E05_PrAvh285_Chip17b.txt	Chip17b_B_1_E05_R.ab1
E06_PrAvh294_Chip17b	E06_PrAvh294_Chip17b.txt	Chip17b_B_1_E06_F.ab1
E06_PrAvh294_Chip17b	E06_PrAvh294_Chip17b.txt	Chip17b_B_1_E06_R.ab1
E07_PrAvh304_Chip17b	E07_PrAvh304_Chip17b.txt	Chip17b_B_1_E07_F.ab1
E07_PrAvh304_Chip17b	E07_PrAvh304_Chip17b.txt	Chip17b_B_1_E07_R.ab1
E08_PrAvh315_Chip17b	E08_PrAvh315_Chip17b.txt	Chip17b_B_1_E08_F.ab1
E08_PrAvh315_Chip17b	E08_PrAvh315_Chip17b.txt	Chip17b_B_1_E08_R.ab1
E09_PrAvh328_Chip17b	E09_PrAvh328_Chip17b.txt	Chip17b_B_1_E09_F.ab1
E09_PrAvh328_Chip17b	E09_PrAvh328_Chip17b.txt	Chip17b_B_1_E09_R.ab1
E10_PrAvh341_Chip17b	E10_PrAvh341_Chip17b.txt	Chip17b_B_1_E10_F.ab1
E10_PrAvh341_Chip17b	E10_PrAvh341_Chip17b.txt	Chip17b_B_1_E10_R.ab1
E11_PrAvh367_Chip17b	E11_PrAvh367_Chip17b.txt	Chip17b_B_1_E11_F.ab1
E11_PrAvh367_Chip17b	E11_PrAvh367_Chip17b.txt	Chip17b_B_1_E11_R.ab1
E12_PITG_22725_Chip17b	E12_PITG_22725_Chip17b.txt	Chip17b_B_1_E12_F.ab1
E12_PITG_22725_Chip17b	E12_PITG_22725_Chip17b.txt	Chip17b_B_1_E12_R.ab1
F01_PrAvh244_Chip17b	F01_PrAvh244_Chip17b.txt	Chip17b_B_1_F01_F.ab1
F01_PrAvh244_Chip17b	F01_PrAvh244_Chip17b.txt	Chip17b_B_1_F01_R.ab1
F02_PrAvh253_Chip17b	F02_PrAvh253_Chip17b.txt	Chip17b_B_1_F02_F.ab1
F02_PrAvh253_Chip17b	F02_PrAvh253_Chip17b.txt	Chip17b_B_1_F02_R.ab1
F03_PrAvh261_Chip17b	F03_PrAvh261_Chip17b.txt	Chip17b_B_1_F03_F.ab1
F03_PrAvh261_Chip17b	F03_PrAvh261_Chip17b.txt	Chip17b_B_1_F03_R.ab1
F04_PrAvh273_Chip17b	F04_PrAvh273_Chip17b.txt	Chip17b_B_1_F04_F.ab1
F04_PrAvh273_Chip17b	F04_PrAvh273_Chip17b.txt	Chip17b_B_1_F04_R.ab1
F05_PrAvh287_Chip17b	F05_PrAvh287_Chip17b.txt	Chip17b_B_1_F05_F.ab1
F05_PrAvh287_Chip17b	F05_PrAvh287_Chip17b.txt	Chip17b_B_1_F05_R.ab1
F06_PrAvh295_Chip17b	F06_PrAvh295_Chip17b.txt	Chip17b_B_1_F06_F.ab1
F06_PrAvh295_Chip17b	F06_PrAvh295_Chip17b.txt	Chip17b_B_1_F06_R.ab1
F07_PrAvh305_Chip17b	F07_PrAvh305_Chip17b.txt	Chip17b_B_1_F07_F.ab1
F07_PrAvh305_Chip17b	F07_PrAvh305_Chip17b.txt	Chip17b_B_1_F07_R.ab1
F08_PrAvh317_Chip17b	F08_PrAvh317_Chip17b.txt	Chip17b_B_1_F08_F.ab1
F08_PrAvh317_Chip17b	F08_PrAvh317_Chip17b.txt	Chip17b_B_1_F08_R.ab1
F09_PrAvh330_Chip17b	F09_PrAvh330_Chip17b.txt	Chip17b_B_1_F09_F.ab1
F09_PrAvh330_Chip17b	F09_PrAvh330_Chip17b.txt	Chip17b_B_1_F09_R.ab1
F10_PrAvh342_Chip17b	F10_PrAvh342_Chip17b.txt	Chip17b_B_1_F10_F.ab1
F10_PrAvh342_Chip17b	F10_PrAvh342_Chip17b.txt	Chip17b_B_1_F10_R.ab1
F11_PrAvh370_Chip17b	F11_PrAvh370_Chip17b.txt	Chip17b_B_1_F11_F.ab1
F11_PrAvh370_Chip17b	F11_PrAvh370_Chip17b.txt	Chip17b_B_1_F11_R.ab1
F12_PITG_22729_Chip17b	F12_PITG_22729_Chip17b.txt	Chip17b_B_1_F12_F.ab1
F12_PITG_22729_Chip17b	F12_PITG_22729_Chip17b.txt	Chip17b_B_1_F12_R.ab1
G01_PrAvh245_Chip17b	G01_PrAvh245_Chip17b.txt	Chip17b_B_1_G01_F.ab1
G01_PrAvh245_Chip17b	G01_PrAvh245_Chip17b.txt	Chip17b_B_1_G01_R.ab1
G02_PrAvh254_Chip17b	G02_PrAvh254_Chip17b.txt	Chip17b_B_1_G02_F.ab1
G02_PrAvh254_Chip17b	G02_PrAvh254_Chip17b.txt	Chip17b_B_1_G02_R.ab1
G03_PrAvh263_Chip17b	G03_PrAvh263_Chip17b.txt	Chip17b_B_1_G03_F.ab1
G03_PrAvh263_Chip17b	G03_PrAvh263_Chip17b.txt	Chip17b_B_1_G03_R.ab1
G04_PrAvh274_Chip17b	G04_PrAvh274_Chip17b.txt	Chip17b_B_1_G04_F.ab1
G04_PrAvh274_Chip17b	G04_PrAvh274_Chip17b.txt	Chip17b_B_1_G04_R.ab1
G05_PrAvh288_Chip17b	G05_PrAvh288_Chip17b.txt	Chip17b_B_1_G05_F.ab1
G05_PrAvh288_Chip17b	G05_PrAvh288_Chip17b.txt	Chip17b_B_1_G05_R.ab1
G06_PrAvh297_Chip17b	G06_PrAvh297_Chip17b.txt	Chip17b_B_1_G06_F.ab1
G06_PrAvh297_Chip17b	G06_PrAvh297_Chip17b.txt	Chip17b_B_1_G06_R.ab1
G07_PrAvh307_Chip17b	G07_PrAvh307_Chip17b.txt	Chip17b_B_1_G07_F.ab1
G07_PrAvh307_Chip17b	G07_PrAvh307_Chip17b.txt	Chip17b_B_1_G07_R.ab1
G08_PrAvh319_Chip17b	G08_PrAvh319_Chip17b.txt	Chip17b_B_1_G08_F.ab1
G08_PrAvh319_Chip17b	G08_PrAvh319_Chip17b.txt	Chip17b_B_1_G08_R.ab1
G09_PrAvh332_Chip17b	G09_PrAvh332_Chip17b.txt	Chip17b_B_1_G09_F.ab1
G09_PrAvh332_Chip17b	G09_PrAvh332_Chip17b.txt	Chip17b_B_1_G09_R.ab1
G10_PrAvh344_Chip17b	G10_PrAvh344_Chip17b.txt	Chip17b_B_1_G10_F.ab1
G10_PrAvh344_Chip17b	G10_PrAvh344_Chip17b.txt	Chip17b_B_1_G10_R.ab1
G11_PrAvh371_Chip17b	G11_PrAvh371_Chip17b.txt	Chip17b_B_1_G11_F.ab1
G11_PrAvh371_Chip17b	G11_PrAvh371_Chip17b.txt	Chip17b_B_1_G11_R.ab1
G12_PITG_22730_Chip17b	G12_PITG_22730_Chip17b.txt	Chip17b_B_1_G12_F.ab1
G12_PITG_22730_Chip17b	G12_PITG_22730_Chip17b.txt	Chip17b_B_1_G12_R.ab1
H01_PrAvh247_Chip17b	H01_PrAvh247_Chip17b.txt	Chip17b_B_1_H01_F.ab1
H01_PrAvh247_Chip17b	H01_PrAvh247_Chip17b.txt	Chip17b_B_1_H01_R.ab1
H02_PrAvh255_Chip17b	H02_PrAvh255_Chip17b.txt	Chip17b_B_1_H02_F.ab1
H02_PrAvh255_Chip17b	H02_PrAvh255_Chip17b.txt	Chip17b_B_1_H02_R.ab1
H03_PrAvh264_Chip17b	H03_PrAvh264_Chip17b.txt	Chip17b_B_1_H03_F.ab1
H03_PrAvh264_Chip17b	H03_PrAvh264_Chip17b.txt	Chip17b_B_1_H03_R.ab1
H04_PrAvh276_Chip17b	H04_PrAvh276_Chip17b.txt	Chip17b_B_1_H04_F.ab1
H04_PrAvh276_Chip17b	H04_PrAvh276_Chip17b.txt	Chip17b_B_1_H04_R.ab1
H05_PrAvh289_Chip17b	H05_PrAvh289_Chip17b.txt	Chip17b_B_1_H05_F.ab1
H05_PrAvh289_Chip17b	H05_PrAvh289_Chip17b.txt	Chip17b_B_1_H05_R.ab1
H06_PrAvh299_Chip17b	H06_PrAvh299_Chip17b.txt	Chip17b_B_1_H06_F.ab1
H06_PrAvh299_Chip17b	H06_PrAvh299_Chip17b.txt	Chip17b_B_1_H06_R.ab1
H07_PrAvh308_Chip17b	H07_PrAvh308_Chip17b.txt	Chip17b_B_1_H07_F.ab1
H07_PrAvh308_Chip17b	H07_PrAvh308_Chip17b.txt	Chip17b_B_1_H07_R.ab1
H08_PrAvh322_Chip17b	H08_PrAvh322_Chip17b.txt	Chip17b_B_1_H08_F.ab1
H08_PrAvh322_Chip17b	H08_PrAvh322_Chip17b.txt	Chip17b_B_1_H08_R.ab1
H09_PrAvh333_Chip17b	H09_PrAvh333_Chip17b.txt	Chip17b_B_1_H09_F.ab1
H09_PrAvh333_Chip17b	H09_PrAvh333_Chip17b.txt	Chip17b_B_1_H09_R.ab1
H10_PrAvh345_Chip17b	H10_PrAvh345_Chip17b.txt	Chip17b_B_1_H10_F.ab1
H10_PrAvh345_Chip17b	H10_PrAvh345_Chip17b.txt	Chip17b_B_1_H10_R.ab1
H11_PrAvh372_Chip17b	H11_PrAvh372_Chip17b.txt	Chip17b_B_1_H11_F.ab1
H11_PrAvh372_Chip17b	H11_PrAvh372_Chip17b.txt	Chip17b_B_1_H11_R.ab1
H12_PITG_22740_Chip17b	H12_PITG_22740_Chip17b.txt	Chip17b_B_1_H12_F.ab1
H12_PITG_22740_Chip17b	H12_PITG_22740_Chip17b.txt	Chip17b_B_1_H12_R.ab1
