# Supplementary material for: Sequence verification of synthetic DNA by assembly of sequencing reads
Source: Nucleic Acids Res. 2012 Oct 5;41(1):e25. doi: 10.1093/nar/gks908 (PMC3592409; doi:10.1093/nar/gks908)
Supplement: Supplementary Data [file supp_gks908_nar-01874-met-h-2012-File009.zip]

Archive with 12 entries (10 files):
- Yeast_Plasmids_Data/
- Yeast_Plasmids_Data/Summary Reports/
- Yeast_Plasmids_Data/Summary Reports/AcGFP_M1_report.txt
- Yeast_Plasmids_Data/Summary Reports/ECFP_M1_report.txt
- Yeast_Plasmids_Data/Summary Reports/GFPmut3_M2_report.txt
- Yeast_Plasmids_Data/Summary Reports/mCherry_E2060_M1_report.txt
- Yeast_Plasmids_Data/Summary Reports/mCherry_Tsien_M1_report.txt
- Yeast_Plasmids_Data/Summary Reports/mCitrine_M1_vHindlll_report.txt
- Yeast_Plasmids_Data/Summary Reports/mCitrine_M1_vKpnI_report.txt
- Yeast_Plasmids_Data/YeastAb1s.zip
- Yeast_Plasmids_Data/YeastFastas.zip
- Yeast_Plasmids_Data/YeastPEST1MappingFile.xlsx
