# Supplementary material for: Sequence verification of synthetic DNA by assembly of sequencing reads
Source: Nucleic Acids Res. 2012 Oct 5;41(1):e25. doi: 10.1093/nar/gks908 (PMC3592409; doi:10.1093/nar/gks908)
Supplement: Supplementary Data [file supp_gks908_nar-01874-met-h-2012-File009.zip › Yeast_Plasmids_Data/Summary Reports/GFPmut3_M2_report.txt]

######################
Clone: GFPmut3_M2

#### Status report ####
Status: Review (Multiple alignments, Discrepancies found, Partial/incomplete alignment) 

#### Length Check ####
Length of reference sequence: 7076
There are 1 contigs

###### con_GFPmut3_PEST_pYES2_full_revPrim  #########
The length of con_GFPmut3_PEST_pYES2_full_revPrim is 7592
The ratio of the con_GFPmut3_PEST_pYES2_full_revPrim length versus the reference sequence length is  1.07292255511588.

The average quality score is 69.2958377239199
The positions with quality scores below 20 are: 7 8 9 10 11 15 16 17 18 19 20 21 22 23 24 25 26 30 31 32 33 34 44 62 63 64 65 66 2721 2749 2751 3593 3594 3595 3596 3597 3598 3599 3600 3601 3602 3603 3640 3641 4482 4483 4489 5381 5382 5383 5384 5385 5386 5402 5403 5404 5405 6148 6149 6150 6151 6152 6153 6154 6155 6156 6157 6158 6159 6160 6161 6162 6163 6164 6165 6166 6167 6168 6169 6170 6171 6172 6173 6174 6175 6176 6177 6178 6179 6180 6181 6182 6183 6184 6185 6186 6187 6188 6189 6190 6191 6192 6193 6194 6195 6196 6197 6198 6199 6200 6201 6202 6203 6204 6205 6206 6207 6208 6209 6210 6211 6212 6213 6214 6215 6216 6217 6218 6219 6220 6221 6222 6223 6224 6225 6226 6227 6228 6229 6230 6231 6232 6233 6234 6235 6236 6237 6238 6239 6240 6241 6242 6243 6244 6245 6246 6247 6248 6249 6250 6251 6252 6253 6254 6255 6256 6257 6258 6259 6260 6261 6262 6263 6264 6265 6266 6267 6268 6269 6270 6271 6272 6273 6274 6275 6276 6277 6278 6279 6280 6281 6282 6283 6284 6285 6286 6287 6288 6289 6290 6291 6292 6293 6294 6295 6296 6297 6298 6299 6300 6301 6302 6303 6304 6305 6306 6307 6308 6309 6310 6311 6312 6313 6314 6315 6316 6317 6318 6319 6320 6321 6322 6323 6324 6325 6326 6327 6328 6329 6330 6331 6332 6333 6334 6335 6336 6337 6338 6339 6340 6341 6342 6343 6344 6345 6346 6347 6348 6349 6350 6351 6352 6353 6354 6355 6356 6357 6358 6359 6360 6361 6362 6363 6364 6365 6366 6367 6368 6369 6370 6371 6372 6373 6374 6375 6376 6377 6378 6379 6380 6381 6382 6383 6384 6385 6386 6387 6388 6389 6390 6391 6392 6393 6394 6395 6396 6397 6398 6399 6400 6401 6402 6403 6404 6405 6406 6407 6408 6409 6410 6411 6412 6413 6414 6415 6416 6417 6418 6419 6420 6421 6422 6423 6424 6425 6426 6427 6428 6429 6430 6431 6432 6433 6434 6435 6436 6437 6438 6439 6440 6441 6442 6443 6444 6445 6446 6447 6448 6449 6450 6451 6452 6453 6454 6455 6456 6457 6458 6459 6460 6461 6462 6463 6464 6465 6466 6467 6468 6469 6470 6471 6472 6473 6474 6475 6476 6477 6478 6479 6480 6481 6482 6483 6484 6485 6486 6487 6488 6489 6490 6491 6492 7513 7514 7515 7516 7517 7518 7519 7520 7521 7522 7523 7524 7525 7526 7527 7528 7529 7530 7531 7532 7533 7534 7535 7536 7537 7538 7539 7540 7541 7542 7543 7544 7545 7546 7547 7548 7549 7550 7551 7552 7553 7554 7555 7556 7557 7558 7559 7560 7561 7562 7563 7564 7565 7566 7567 7568 7569 7570 7571 7572 7573 7574 7575 7576 7577 7578 7579 7580 7581 7582 7583 7584 7585 7586 7587 7588 7589 7590 7591 7592

##### Alignment information #####
Reference sequence aligns from 6566 to 7075
Contig sequence aligns from 1 to 510

##### Discrepancy Check #####
There are 0 discrepancies.

##### Detail alignment #####
ALIGNMENT   504  0.00 0.00 0.00  con_GFPmut3_PEST_pYES2_full_revPrim        1   510 (7082)    GFPmut3_PEST_pYES2_full_revPrim     6566  7075 (1)  

  con_GFPmut3_PES      1 ATATTGATTTGCTAAACCTAAATGAGTCTAACAAGGAAAACCAAAATCCC 50
                                                                           
  GFPmut3_PEST_pY   6566 ATATTGATTTGCTAAACCTAAATGAGTCTAACAAGGAAAACCAAAATCCC 6615

  con_GFPmut3_PES     51 GCAACGGCGCATTACCTCAATGGGGGCCCACCCAAGACAAGCTTCATTAA 100
                                                                           
  GFPmut3_PEST_pY   6616 GCAACGGCGCATTACCTCAATGGGGGCCCACCCAAGACAAGCTTCATTAA 6665

  con_GFPmut3_PES    101 CCATGGAATGTTCCCCTCGCCAACTGGGACCATAAATAGCGGTAAATCTA 150
                                                                           
  GFPmut3_PEST_pY   6666 CCATGGAATGTTCCCCTCGCCAACTGGGACCATAAATAGCGGTAAATCTA 6715

  con_GFPmut3_PES    151 GCAGTGCCTCATCTTTAATTTCTTTTGGTATGGGCAATACCCAAGTAATA 200
                                                                           
  GFPmut3_PEST_pY   6716 GCAGTGCCTCATCTTTAATTTCTTTTGGTATGGGCAATACCCAAGTAATA 6765

  con_GFPmut3_PES    201 TAGGAATTCTGCAGATATCCATCACACTGGCGGCCGCTCGAGCATGCATC 250
                                                                           
  GFPmut3_PEST_pY   6766 TAGGAATTCTGCAGATATCCATCACACTGGCGGCCGCTCGAGCATGCATC 6815

  con_GFPmut3_PES    251 TAGAGGGCCGCATCATGTAATTAGTTATGTCACGCTTACATTCACGCCCT 300
                                                                           
  GFPmut3_PEST_pY   6816 TAGAGGGCCGCATCATGTAATTAGTTATGTCACGCTTACATTCACGCCCT 6865

  con_GFPmut3_PES    301 CCCCCCACATCCGCTCTAACCGAAAAGGAAGGAGTTAGACAACCTGAAGT 350
                                                                           
  GFPmut3_PEST_pY   6866 CCCCCCACATCCGCTCTAACCGAAAAGGAAGGAGTTAGACAACCTGAAGT 6915

  con_GFPmut3_PES    351 CTAGGTCCCTATTTATTTTTTTATAGTTATGTTAGTATTAAGAACGTTAT 400
                                                                           
  GFPmut3_PEST_pY   6916 CTAGGTCCCTATTTATTTTTTTATAGTTATGTTAGTATTAAGAACGTTAT 6965

  con_GFPmut3_PES    401 TTATATTTCAAATTTTTCTTTTTTTTCTGTACAGACGCGTGTACGCATGT 450
                                                                           
  GFPmut3_PEST_pY   6966 TTATATTTCAAATTTTTCTTTTTTTTCTGTACAGACGCGTGTACGCATGT 7015

  con_GFPmut3_PES    451 AACATTATACTGAAAACCTTGCTTGAGAAGGTTTTGGGACGCTCGAAGGC 500
                                                                           
  GFPmut3_PEST_pY   7016 AACATTATACTGAAAACCTTGCTTGAGAAGGTTTTGGGACGCTCGAAGGC 7065

  con_GFPmut3_PES    501 TTTAATTTGC 510
                                   
  GFPmut3_PEST_pY   7066 TTTAATTTGC 7075

Transitions / transversions = 1.00 (0 / 0)

##### Alignment information #####
Reference sequence aligns from 1 to 5631
Contig sequence aligns from 519 to 6147

##### Discrepancy Check #####
There are 42 discrepancies.
Type		Bases	Contig	Theo
Substitution	G(90)	723	205	
Substitution	A(90)	1199	681	
Substitution	G(90)	1620	1102	
Substitution	C(47)	1754	1236	
Substitution	C(61)	1825	1307	
Substitution	G(38)	1852	1334	
Substitution	C(90)	2146	1628	
Substitution	C(90)	2147	1629	
Substitution	C(90)	2149	1631	
Substitution	G(90)	2150	1632	
Substitution	C(90)	2151	1633	
Substitution	G(90)	3446	2928	
Deletion	A(59)	3492	2975	
Substitution	C(47)	3523	3010	
Insertion	C(37)	3557	3043	
Insertion	T(39)	3561	3046	
Deletion	A(90)	4263	3749	
Substitution	K(12)	4482	3970	
Substitution	G(90)	5048	4536	
Substitution	C(90)	5107	4595	
Substitution	G(90)	5113	4601	
Substitution	G(90)	5183	4671	
Substitution	G(90)	5184	4672	
Substitution	C(90)	5237	4725	
Substitution	C(90)	5238	4726	
Substitution	C(48)	5314	4802	
Substitution	C(41)	5325	4813	
Substitution	C(37)	5326	4814	
Substitution	C(37)	5327	4815	
Substitution	G(29)	5332	4820	
Deletion	A(41)	5335	4824	
Insertion	G(37)	5342	4830	
Substitution	C(54)	5412	4900	
Substitution	C(69)	5422	4910	
Substitution	C(55)	5426	4914	
Substitution	C(46)	5435	4923	
Substitution	C(45)	5446	4934	
Insertion	C(23)	5464	4951	
Substitution	C(44)	5478	4965	
Substitution	C(47)	5480	4967	
Insertion	C(57)	5502	4988	
Insertion	CC(59)	5514	4999	

##### Detail alignment #####
ALIGNMENT  5430  0.59 0.16 0.12  con_GFPmut3_PEST_pYES2_full_revPrim      519  6147 (1445)    GFPmut3_PEST_pYES2_full_revPrim        1  5631 (1445)  

  con_GFPmut3_PES    519 GCCCTGCATTAATGAATCGGCCAACGCGCGGGGAGAGGCGGTTTGCGTAT 568
                                                                           
  GFPmut3_PEST_pY      1 GCCCTGCATTAATGAATCGGCCAACGCGCGGGGAGAGGCGGTTTGCGTAT 50

  con_GFPmut3_PES    569 TGGGCGCTCTTCCGCTTCCTCGCTCACTGACTCGCTGCGCTCGGTCGTTC 618
                                                                           
  GFPmut3_PEST_pY     51 TGGGCGCTCTTCCGCTTCCTCGCTCACTGACTCGCTGCGCTCGGTCGTTC 100

  con_GFPmut3_PES    619 GGCTGCGGCGAGCGGTATCAGCTCACTCAAAGGCGGTAATACGGTTATCC 668
                                                                           
  GFPmut3_PEST_pY    101 GGCTGCGGCGAGCGGTATCAGCTCACTCAAAGGCGGTAATACGGTTATCC 150

  con_GFPmut3_PES    669 ACAGAATCAGGGGATAACGCAGGAAAGAACATGTGAGCAAAAGGCCAGCA 718
                                                                           
  GFPmut3_PEST_pY    151 ACAGAATCAGGGGATAACGCAGGAAAGAACATGTGAGCAAAAGGCCAGCA 200

  con_GFPmut3_PES    719 AAAGGCCAGGAACCGTAAAAAGGCCGCGTTGCTGGCGTTTTTCCATAGGC 768
                             v                                             
  GFPmut3_PEST_pY    201 AAAGCCCAGGAACCGTAAAAAGGCCGCGTTGCTGGCGTTTTTCCATAGGC 250

  con_GFPmut3_PES    769 TCCGCCCCCCTGACGAGCATCACAAAAATCGACGCTCAAGTCAGAGGTGG 818
                                                                           
  GFPmut3_PEST_pY    251 TCCGCCCCCCTGACGAGCATCACAAAAATCGACGCTCAAGTCAGAGGTGG 300

  con_GFPmut3_PES    819 CGAAACCCGACAGGACTATAAAGATACCAGGCGTTTCCCCCTGGAAGCTC 868
                                                                           
  GFPmut3_PEST_pY    301 CGAAACCCGACAGGACTATAAAGATACCAGGCGTTTCCCCCTGGAAGCTC 350

  con_GFPmut3_PES    869 CCTCGTGCGCTCTCCTGTTCCGACCCTGCCGCTTACCGGATACCTGTCCG 918
                                                                           
  GFPmut3_PEST_pY    351 CCTCGTGCGCTCTCCTGTTCCGACCCTGCCGCTTACCGGATACCTGTCCG 400

  con_GFPmut3_PES    919 CCTTTCTCCCTTCGGGAAGCGTGGCGCTTTCTCATAGCTCACGCTGTAGG 968
                                                                           
  GFPmut3_PEST_pY    401 CCTTTCTCCCTTCGGGAAGCGTGGCGCTTTCTCATAGCTCACGCTGTAGG 450

  con_GFPmut3_PES    969 TATCTCAGTTCGGTGTAGGTCGTTCGCTCCAAGCTGGGCTGTGTGCACGA 1018
                                                                           
  GFPmut3_PEST_pY    451 TATCTCAGTTCGGTGTAGGTCGTTCGCTCCAAGCTGGGCTGTGTGCACGA 500

  con_GFPmut3_PES   1019 ACCCCCCGTTCAGCCCGACCGCTGCGCCTTATCCGGTAACTATCGTCTTG 1068
                                                                           
  GFPmut3_PEST_pY    501 ACCCCCCGTTCAGCCCGACCGCTGCGCCTTATCCGGTAACTATCGTCTTG 550

  con_GFPmut3_PES   1069 AGTCCAACCCGGTAAGACACGACTTATCGCCACTGGCAGCAGCCACTGGT 1118
                                                                           
  GFPmut3_PEST_pY    551 AGTCCAACCCGGTAAGACACGACTTATCGCCACTGGCAGCAGCCACTGGT 600

  con_GFPmut3_PES   1119 AACAGGATTAGCAGAGCGAGGTATGTAGGCGGTGCTACAGAGTTCTTGAA 1168
                                                                           
  GFPmut3_PEST_pY    601 AACAGGATTAGCAGAGCGAGGTATGTAGGCGGTGCTACAGAGTTCTTGAA 650

  con_GFPmut3_PES   1169 GTGGTGGCCTAACTACGGCTACACTAGAAGAACAGTATTTGGTATCTGCG 1218
                                                       i                   
  GFPmut3_PEST_pY    651 GTGGTGGCCTAACTACGGCTACACTAGAAGGACAGTATTTGGTATCTGCG 700

  con_GFPmut3_PES   1219 CTCTGCTGAAGCCAGTTACCTTCGGAAAAAGAGTTGGTAGCTCTTGATCC 1268
                                                                           
  GFPmut3_PEST_pY    701 CTCTGCTGAAGCCAGTTACCTTCGGAAAAAGAGTTGGTAGCTCTTGATCC 750

  con_GFPmut3_PES   1269 GGCAAACAAACCACCGCTGGTAGCGGTGGTTTTTTTGTTTGCAAGCAGCA 1318
                                                                           
  GFPmut3_PEST_pY    751 GGCAAACAAACCACCGCTGGTAGCGGTGGTTTTTTTGTTTGCAAGCAGCA 800

  con_GFPmut3_PES   1319 GATTACGCGCAGAAAAAAAGGATCTCAAGAAGATCCTTTGATCTTTTCTA 1368
                                                                           
  GFPmut3_PEST_pY    801 GATTACGCGCAGAAAAAAAGGATCTCAAGAAGATCCTTTGATCTTTTCTA 850

  con_GFPmut3_PES   1369 CGGGGTCTGACGCTCAGTGGAACGAAAACTCACGTTAAGGGATTTTGGTC 1418
                                                                           
  GFPmut3_PEST_pY    851 CGGGGTCTGACGCTCAGTGGAACGAAAACTCACGTTAAGGGATTTTGGTC 900

  con_GFPmut3_PES   1419 ATGAGATTATCAAAAAGGATCTTCACCTAGATCCTTTTAAATTAAAAATG 1468
                                                                           
  GFPmut3_PEST_pY    901 ATGAGATTATCAAAAAGGATCTTCACCTAGATCCTTTTAAATTAAAAATG 950

  con_GFPmut3_PES   1469 AAGTTTTAAATCAATCTAAAGTATATATGAGTAAACTTGGTCTGACAGTT 1518
                                                                           
  GFPmut3_PEST_pY    951 AAGTTTTAAATCAATCTAAAGTATATATGAGTAAACTTGGTCTGACAGTT 1000

  con_GFPmut3_PES   1519 ACCAATGCTTAATCAGTGAGGCACCTATCTCAGCGATCTGTCTATTTCGT 1568
                                                                           
  GFPmut3_PEST_pY   1001 ACCAATGCTTAATCAGTGAGGCACCTATCTCAGCGATCTGTCTATTTCGT 1050

  con_GFPmut3_PES   1569 TCATCCATAGTTGCCTGACTCCCCGTCGTGTAGATAACTACGATACGGGA 1618
                                                                           
  GFPmut3_PEST_pY   1051 TCATCCATAGTTGCCTGACTCCCCGTCGTGTAGATAACTACGATACGGGA 1100

  con_GFPmut3_PES   1619 GGGCTTACCATCTGGCCCCAGTGCTGCAATGATACCGCGAGACCCACGCT 1668
                          v                                                
  GFPmut3_PEST_pY   1101 GCGCTTACCATCTGGCCCCAGTGCTGCAATGATACCGCGAGACCCACGCT 1150

  con_GFPmut3_PES   1669 CACCGGCTCCAGATTTATCAGCAATAAACCAGCCAGCCGGAAGGGCCGAG 1718
                                                                           
  GFPmut3_PEST_pY   1151 CACCGGCTCCAGATTTATCAGCAATAAACCAGCCAGCCGGAAGGGCCGAG 1200

  con_GFPmut3_PES   1719 CGCAGAAGTGGTCCTGCAACTTTATCCGCCTCCATCCAGTCTATTAATTG 1768
                                                            i              
  GFPmut3_PEST_pY   1201 CGCAGAAGTGGTCCTGCAACTTTATCCGCCTCCATTCAGTCTATTAATTG 1250

  con_GFPmut3_PES   1769 TTGCCGGGAAGCTAGAGTAAGTAGTTCGCCAGTTAATAGTTTGCGCAACG 1818
                                                                           
  GFPmut3_PEST_pY   1251 TTGCCGGGAAGCTAGAGTAAGTAGTTCGCCAGTTAATAGTTTGCGCAACG 1300

  con_GFPmut3_PES   1819 TTGTTGCCATTGCTACAGGCATCGTGGTGTCACGCTCGTCGTTTGGTATG 1868
                               v                          v                
  GFPmut3_PEST_pY   1301 TTGTTGGCATTGCTACAGGCATCGTGGTGTCACTCTCGTCGTTTGGTATG 1350

  con_GFPmut3_PES   1869 GCTTCATTCAGCTCCGGTTCCCAACGATCAAGGCGAGTTACATGATCCCC 1918
                                                                           
  GFPmut3_PEST_pY   1351 GCTTCATTCAGCTCCGGTTCCCAACGATCAAGGCGAGTTACATGATCCCC 1400

  con_GFPmut3_PES   1919 CATGTTGTGCAAAAAAGCGGTTAGCTCCTTCGGTCCTCCGATCGTTGTCA 1968
                                                                           
  GFPmut3_PEST_pY   1401 CATGTTGTGCAAAAAAGCGGTTAGCTCCTTCGGTCCTCCGATCGTTGTCA 1450

  con_GFPmut3_PES   1969 GAAGTAAGTTGGCCGCAGTGTTATCACTCATGGTTATGGCAGCACTGCAT 2018
                                                                           
  GFPmut3_PEST_pY   1451 GAAGTAAGTTGGCCGCAGTGTTATCACTCATGGTTATGGCAGCACTGCAT 1500

  con_GFPmut3_PES   2019 AATTCTCTTACTGTCATGCCATCCGTAAGATGCTTTTCTGTGACTGGTGA 2068
                                                                           
  GFPmut3_PEST_pY   1501 AATTCTCTTACTGTCATGCCATCCGTAAGATGCTTTTCTGTGACTGGTGA 1550

  con_GFPmut3_PES   2069 GTACTCAACCAAGTCATTCTGAGAATAGTGTATGCGGCGACCGAGTTGCT 2118
                                                                           
  GFPmut3_PEST_pY   1551 GTACTCAACCAAGTCATTCTGAGAATAGTGTATGCGGCGACCGAGTTGCT 1600

  con_GFPmut3_PES   2119 CTTGCCCGGCGTCAATACGGGATAATACCGCGCCACATAGCAGAACTTTA 2168
                                                    vi iii                 
  GFPmut3_PEST_pY   1601 CTTGCCCGGCGTCAATACGGGATAATAGTGTATCACATAGCAGAACTTTA 1650

  con_GFPmut3_PES   2169 AAAGTGCTCATCATTGGAAAACGTTCTTCGGGGCGAAAACTCTCAAGGAT 2218
                                                                           
  GFPmut3_PEST_pY   1651 AAAGTGCTCATCATTGGAAAACGTTCTTCGGGGCGAAAACTCTCAAGGAT 1700

  con_GFPmut3_PES   2219 CTTACCGCTGTTGAGATCCAGTTCGATGTAACCCACTCGTGCACCCAACT 2268
                                                                           
  GFPmut3_PEST_pY   1701 CTTACCGCTGTTGAGATCCAGTTCGATGTAACCCACTCGTGCACCCAACT 1750

  con_GFPmut3_PES   2269 GATCTTCAGCATCTTTTACTTTCACCAGCGTTTCTGGGTGAGCAAAAACA 2318
                                                                           
  GFPmut3_PEST_pY   1751 GATCTTCAGCATCTTTTACTTTCACCAGCGTTTCTGGGTGAGCAAAAACA 1800

  con_GFPmut3_PES   2319 GGAAGGCAAAATGCCGCAAAAAAGGGAATAAGGGCGACACGGAAATGTTG 2368
                                                                           
  GFPmut3_PEST_pY   1801 GGAAGGCAAAATGCCGCAAAAAAGGGAATAAGGGCGACACGGAAATGTTG 1850

  con_GFPmut3_PES   2369 AATACTCATACTCTTCCTTTTTCAATGGGTAATAACTGATATAATTAAAT 2418
                                                                           
  GFPmut3_PEST_pY   1851 AATACTCATACTCTTCCTTTTTCAATGGGTAATAACTGATATAATTAAAT 1900

  con_GFPmut3_PES   2419 TGAAGCTCTAATTTGTGAGTTTAGTATACATGCATTTACTTATAATACAG 2468
                                                                           
  GFPmut3_PEST_pY   1901 TGAAGCTCTAATTTGTGAGTTTAGTATACATGCATTTACTTATAATACAG 1950

  con_GFPmut3_PES   2469 TTTTTTAGTTTTGCTGGCCGCATCTTCTCAAATATGCTTCCCAGCCTGCT 2518
                                                                           
  GFPmut3_PEST_pY   1951 TTTTTTAGTTTTGCTGGCCGCATCTTCTCAAATATGCTTCCCAGCCTGCT 2000

  con_GFPmut3_PES   2519 TTTCTGTAACGTTCACCCTCTACCTTAGCATCCCTTCCCTTTGCAAATAG 2568
                                                                           
  GFPmut3_PEST_pY   2001 TTTCTGTAACGTTCACCCTCTACCTTAGCATCCCTTCCCTTTGCAAATAG 2050

  con_GFPmut3_PES   2569 TCCTCTTCCAACAATAATAATGTCAGATCCTGTAGAGACCACATCATCCA 2618
                                                                           
  GFPmut3_PEST_pY   2051 TCCTCTTCCAACAATAATAATGTCAGATCCTGTAGAGACCACATCATCCA 2100

  con_GFPmut3_PES   2619 CGGTTCTATACTGTTGACCCAATGCGTCTCCCTTGTCATCTAAACCCACA 2668
                                                                           
  GFPmut3_PEST_pY   2101 CGGTTCTATACTGTTGACCCAATGCGTCTCCCTTGTCATCTAAACCCACA 2150

  con_GFPmut3_PES   2669 CCGGGTGTCATAATCAACCAATCGTAACCTTCATCTCTTCCACCCATGTC 2718
                                                                           
  GFPmut3_PEST_pY   2151 CCGGGTGTCATAATCAACCAATCGTAACCTTCATCTCTTCCACCCATGTC 2200

  con_GFPmut3_PES   2719 TCTTTGAGCAATAAAGCCGATAACAAAATCTTTGTCGCTCTTCGCAATGT 2768
                                                                           
  GFPmut3_PEST_pY   2201 TCTTTGAGCAATAAAGCCGATAACAAAATCTTTGTCGCTCTTCGCAATGT 2250

  con_GFPmut3_PES   2769 CAACAGTACCCTTAGTATATTCTCCAGTAGATAGGGAGCCCTTGCATGAC 2818
                                                                           
  GFPmut3_PEST_pY   2251 CAACAGTACCCTTAGTATATTCTCCAGTAGATAGGGAGCCCTTGCATGAC 2300

  con_GFPmut3_PES   2819 AATTCTGCTAACATCAAAAGGCCTCTAGGTTCCTTTGTTACTTCTTCTGC 2868
                                                                           
  GFPmut3_PEST_pY   2301 AATTCTGCTAACATCAAAAGGCCTCTAGGTTCCTTTGTTACTTCTTCTGC 2350

  con_GFPmut3_PES   2869 CGCCTGCTTCAAACCGCTAACAATACCTGGGCCCACCACACCGTGTGCAT 2918
                                                                           
  GFPmut3_PEST_pY   2351 CGCCTGCTTCAAACCGCTAACAATACCTGGGCCCACCACACCGTGTGCAT 2400

  con_GFPmut3_PES   2919 TCGTAATGTCTGCCCATTCTGCTATTCTGTATACACCCGCAGAGTACTGC 2968
                                                                           
  GFPmut3_PEST_pY   2401 TCGTAATGTCTGCCCATTCTGCTATTCTGTATACACCCGCAGAGTACTGC 2450

  con_GFPmut3_PES   2969 AATTTGACTGTATTACCAATGTCAGCAAATTTTCTGTCTTCGAAGAGTAA 3018
                                                                           
  GFPmut3_PEST_pY   2451 AATTTGACTGTATTACCAATGTCAGCAAATTTTCTGTCTTCGAAGAGTAA 2500

  con_GFPmut3_PES   3019 AAAATTGTACTTGGCGGATAATGCCTTTAGCGGCTTAACTGTGCCCTCCA 3068
                                                                           
  GFPmut3_PEST_pY   2501 AAAATTGTACTTGGCGGATAATGCCTTTAGCGGCTTAACTGTGCCCTCCA 2550

  con_GFPmut3_PES   3069 TGGAAAAATCAGTCAAGATATCCACATGTGTTTTTAGTAAACAAATTTTG 3118
                                                                           
  GFPmut3_PEST_pY   2551 TGGAAAAATCAGTCAAGATATCCACATGTGTTTTTAGTAAACAAATTTTG 2600

  con_GFPmut3_PES   3119 GGACCTAATGCTTCAACTAACTCCAGTAATTCCTTGGTGGTACGAACATC 3168
                                                                           
  GFPmut3_PEST_pY   2601 GGACCTAATGCTTCAACTAACTCCAGTAATTCCTTGGTGGTACGAACATC 2650

  con_GFPmut3_PES   3169 CAATGAAGCACACAAGTTTGTTTGCTTTTCGTGCATGATATTAAATAGCT 3218
                                                                           
  GFPmut3_PEST_pY   2651 CAATGAAGCACACAAGTTTGTTTGCTTTTCGTGCATGATATTAAATAGCT 2700

  con_GFPmut3_PES   3219 TGGCAGCAACAGGACTAGGATGAGTAGCAGCACGTTCCTTATATGTAGCT 3268
                                                                           
  GFPmut3_PEST_pY   2701 TGGCAGCAACAGGACTAGGATGAGTAGCAGCACGTTCCTTATATGTAGCT 2750

  con_GFPmut3_PES   3269 TTCGACATGATTTATCTTCGTTTCCTGCAGGTTTTTGTTCTGTGCAGTTG 3318
                                                                           
  GFPmut3_PEST_pY   2751 TTCGACATGATTTATCTTCGTTTCCTGCAGGTTTTTGTTCTGTGCAGTTG 2800

  con_GFPmut3_PES   3319 GGTTAAGAATACTGGGCAATTTCATGTTTCTTCAACACTACATATGCGTA 3368
                                                                           
  GFPmut3_PEST_pY   2801 GGTTAAGAATACTGGGCAATTTCATGTTTCTTCAACACTACATATGCGTA 2850

  con_GFPmut3_PES   3369 TATATACCAATCTAAGTCTGTGCTCCTTCCTTCGTTCTTCCTTCTGTTCG 3418
                                                                           
  GFPmut3_PEST_pY   2851 TATATACCAATCTAAGTCTGTGCTCCTTCCTTCGTTCTTCCTTCTGTTCG 2900

  con_GFPmut3_PES   3419 GAGATTACCGAATCAAAAAAATTTCAAGGAAACCGAAATCAAAAAAAAGA 3468
                                                    i                      
  GFPmut3_PEST_pY   2901 GAGATTACCGAATCAAAAAAATTTCAAAGAAACCGAAATCAAAAAAAAGA 2950

  con_GFPmut3_PES   3469 ATAAAAAAAAAATGATGAATTGAA-----AAGCTAGCTTATCGATGATAA 3513
                                                 -----                     
  GFPmut3_PEST_pY   2951 ATAAAAAAAAAATGATGAATTGAATTGAAAAGCTAGCTTATCGATGATAA 3000

  con_GFPmut3_PES   3514 GCTGTCAAACATGAGAATTAATTCCACGGACTATAGACTATACCTAGTAT 3563
                                  v                                 -   -  
  GFPmut3_PEST_pY   3001 GCTGTCAAAGATGAGAATTAATTCCACGGACTATAGACTATAC-TAG-AT 3048

  con_GFPmut3_PES   3564 ACTCCGTCTACTGTACGATACACTTCCGCTCAGGTCCTTGTCCTTTAACG 3613
                                                                           
  GFPmut3_PEST_pY   3049 ACTCCGTCTACTGTACGATACACTTCCGCTCAGGTCCTTGTCCTTTAACG 3098

  con_GFPmut3_PES   3614 AGGCCTTACCACTCTTTTGTTACTCTATTGATCCAGCTCAGCAAAGGCAG 3663
                                                                           
  GFPmut3_PEST_pY   3099 AGGCCTTACCACTCTTTTGTTACTCTATTGATCCAGCTCAGCAAAGGCAG 3148

  con_GFPmut3_PES   3664 TGTGATCTAAGATTCTATCTTCGCGATGTAGTAAAACTAGCTAGACCGAG 3713
                                                                           
  GFPmut3_PEST_pY   3149 TGTGATCTAAGATTCTATCTTCGCGATGTAGTAAAACTAGCTAGACCGAG 3198

  con_GFPmut3_PES   3714 AAAGAGACTAGAAATGCAAAAGGCACTTCTACAATGGCTGCCATCATTAT 3763
                                                                           
  GFPmut3_PEST_pY   3199 AAAGAGACTAGAAATGCAAAAGGCACTTCTACAATGGCTGCCATCATTAT 3248

  con_GFPmut3_PES   3764 TATCCGATGTGACGCTGCAGCTTCTCAATGATATTCGAATACGCTTTGAG 3813
                                                                           
  GFPmut3_PEST_pY   3249 TATCCGATGTGACGCTGCAGCTTCTCAATGATATTCGAATACGCTTTGAG 3298

  con_GFPmut3_PES   3814 GAGATACAGCCTAATATCCGACAAACTGTTTTACAGATTTACGATCGTAC 3863
                                                                           
  GFPmut3_PEST_pY   3299 GAGATACAGCCTAATATCCGACAAACTGTTTTACAGATTTACGATCGTAC 3348

  con_GFPmut3_PES   3864 TTGTTACCCATCATTGAATTTTGAACATCCGAACCTGGGAGTTTTCCCTG 3913
                                                                           
  GFPmut3_PEST_pY   3349 TTGTTACCCATCATTGAATTTTGAACATCCGAACCTGGGAGTTTTCCCTG 3398

  con_GFPmut3_PES   3914 AAACAGATAGTATATTTGAACCTGTATAATAATATATAGTCTAGCGCTTT 3963
                                                                           
  GFPmut3_PEST_pY   3399 AAACAGATAGTATATTTGAACCTGTATAATAATATATAGTCTAGCGCTTT 3448

  con_GFPmut3_PES   3964 ACGGAAGACAATGTATGTATTTCGGTTCCTGGAGAAACTATTGCATCTAT 4013
                                                                           
  GFPmut3_PEST_pY   3449 ACGGAAGACAATGTATGTATTTCGGTTCCTGGAGAAACTATTGCATCTAT 3498

  con_GFPmut3_PES   4014 TGCATAGGTAATCTTGCACGTCGCATCCCCGGTTCATTTTCTGCGTTTCC 4063
                                                                           
  GFPmut3_PEST_pY   3499 TGCATAGGTAATCTTGCACGTCGCATCCCCGGTTCATTTTCTGCGTTTCC 3548

  con_GFPmut3_PES   4064 ATCTTGCACTTCAATAGCATATCTTTGTTAACGAAGCATCTGTGCTTCAT 4113
                                                                           
  GFPmut3_PEST_pY   3549 ATCTTGCACTTCAATAGCATATCTTTGTTAACGAAGCATCTGTGCTTCAT 3598

  con_GFPmut3_PES   4114 TTTGTAGAACAAAAATGCAACGCGAGAGCGCTAATTTTTCAAACAAAGAA 4163
                                                                           
  GFPmut3_PEST_pY   3599 TTTGTAGAACAAAAATGCAACGCGAGAGCGCTAATTTTTCAAACAAAGAA 3648

  con_GFPmut3_PES   4164 TCTGAGCTGCATTTTTACAGAACAGAAATGCAACGCGAAAGCGCTATTTT 4213
                                                                           
  GFPmut3_PEST_pY   3649 TCTGAGCTGCATTTTTACAGAACAGAAATGCAACGCGAAAGCGCTATTTT 3698

  con_GFPmut3_PES   4214 ACCAACGAAGAATCTGTGCTTCATTTTTGTAAAACAAAAATGCAACGCGA 4263
                                                                           
  GFPmut3_PEST_pY   3699 ACCAACGAAGAATCTGTGCTTCATTTTTGTAAAACAAAAATGCAACGCGA 3748

  con_GFPmut3_PES   4264 ---GAGCGCTAATTTTTCAAACAAAGAATCTGAGCTGCATTTTTACAGAA 4310
                         ---                                               
  GFPmut3_PEST_pY   3749 CGAGAGCGCTAATTTTTCAAACAAAGAATCTGAGCTGCATTTTTACAGAA 3798

  con_GFPmut3_PES   4311 CAGAAATGCAACGCGAGAGCGCTATTTTACCAACAAAGAATCTATACTTC 4360
                                                                           
  GFPmut3_PEST_pY   3799 CAGAAATGCAACGCGAGAGCGCTATTTTACCAACAAAGAATCTATACTTC 3848

  con_GFPmut3_PES   4361 TTTTTTGTTCTACAAAAATGCATCCCGAGAGCGCTATTTTTCTAACAAAG 4410
                                                                           
  GFPmut3_PEST_pY   3849 TTTTTTGTTCTACAAAAATGCATCCCGAGAGCGCTATTTTTCTAACAAAG 3898

  con_GFPmut3_PES   4411 CATCTTAGATTACTTTTTTTCTCCTTTGTGCGCTCTATAATGCAGTCTCT 4460
                                                                           
  GFPmut3_PEST_pY   3899 CATCTTAGATTACTTTTTTTCTCCTTTGTGCGCTCTATAATGCAGTCTCT 3948

  con_GFPmut3_PES   4461 TGATAACTTTTTGCACTGTAGKTCCGTTAAGGTTAGAAGAAGGCTACTTT 4510
                                              ?                            
  GFPmut3_PEST_pY   3949 TGATAACTTTTTGCACTGTAGGTCCGTTAAGGTTAGAAGAAGGCTACTTT 3998

  con_GFPmut3_PES   4511 GGTGTCTATTTTCTCTTCCATAAAAAAAGCCTGACTCCACTTCCCGCGTT 4560
                                                                           
  GFPmut3_PEST_pY   3999 GGTGTCTATTTTCTCTTCCATAAAAAAAGCCTGACTCCACTTCCCGCGTT 4048

  con_GFPmut3_PES   4561 TACTGATTACTAGCGAAGCTGCGGGTGCATTTTTTCAAGATAAAGGCATC 4610
                                                                           
  GFPmut3_PEST_pY   4049 TACTGATTACTAGCGAAGCTGCGGGTGCATTTTTTCAAGATAAAGGCATC 4098

  con_GFPmut3_PES   4611 CCCGATTATATTCTATACCGATGTGGATTGCGCATACTTTGTGAACAGAA 4660
                                                                           
  GFPmut3_PEST_pY   4099 CCCGATTATATTCTATACCGATGTGGATTGCGCATACTTTGTGAACAGAA 4148

  con_GFPmut3_PES   4661 AGTGATAGCGTTGATGATTCTTCATTGGTCAGAAAATTATGAACGGTTTC 4710
                                                                           
  GFPmut3_PEST_pY   4149 AGTGATAGCGTTGATGATTCTTCATTGGTCAGAAAATTATGAACGGTTTC 4198

  con_GFPmut3_PES   4711 TTCTATTTTGTCTCTATATACTACGTATAGGAAATGTTTACATTTTCGTA 4760
                                                                           
  GFPmut3_PEST_pY   4199 TTCTATTTTGTCTCTATATACTACGTATAGGAAATGTTTACATTTTCGTA 4248

  con_GFPmut3_PES   4761 TTGTTTTCGATTCACTCTATGAATAGTTCTTACTACAATTTTTTTGTCTA 4810
                                                                           
  GFPmut3_PEST_pY   4249 TTGTTTTCGATTCACTCTATGAATAGTTCTTACTACAATTTTTTTGTCTA 4298

  con_GFPmut3_PES   4811 AAGAGTAATACTAGAGATAAACATAAAAAATGTAGAGGTCGAGTTTAGAT 4860
                                                                           
  GFPmut3_PEST_pY   4299 AAGAGTAATACTAGAGATAAACATAAAAAATGTAGAGGTCGAGTTTAGAT 4348

  con_GFPmut3_PES   4861 GCAAGTTCAAGGAGCGAAAGGTGGATGGGTAGGTTATATAGGGATATAGC 4910
                                                                           
  GFPmut3_PEST_pY   4349 GCAAGTTCAAGGAGCGAAAGGTGGATGGGTAGGTTATATAGGGATATAGC 4398

  con_GFPmut3_PES   4911 ACAGAGATATATAGCAAAGAGATACTTTTGAGCAATGTTTGTGGAAGCGG 4960
                                                                           
  GFPmut3_PEST_pY   4399 ACAGAGATATATAGCAAAGAGATACTTTTGAGCAATGTTTGTGGAAGCGG 4448

  con_GFPmut3_PES   4961 TATTCGCAATGGGAAGCTCCACCCCGGTTGATAATCAGAAAAGCCCCAAA 5010
                                                                           
  GFPmut3_PEST_pY   4449 TATTCGCAATGGGAAGCTCCACCCCGGTTGATAATCAGAAAAGCCCCAAA 4498

  con_GFPmut3_PES   5011 AACAGGAAGATTGTATAAGCAAATATTTAAATTGTAAGCGTTAATATTTT 5060
                                                              i            
  GFPmut3_PEST_pY   4499 AACAGGAAGATTGTATAAGCAAATATTTAAATTGTAAACGTTAATATTTT 4548

  con_GFPmut3_PES   5061 GTTAAAATTCGCGTTAAATTTTTGTTAAATCAGCTCATTTTTTAACCAAT 5110
                                                                       v   
  GFPmut3_PEST_pY   4549 GTTAAAATTCGCGTTAAATTTTTGTTAAATCAGCTCATTTTTTAACGAAT 4598

  con_GFPmut3_PES   5111 AGGCCGAAATCGGCAAAATCCCTTATAAATCAAAAGAATAGACCGAGATA 5160
                           v                                               
  GFPmut3_PEST_pY   4599 AGCCCGAAATCGGCAAAATCCCTTATAAATCAAAAGAATAGACCGAGATA 4648

  con_GFPmut3_PES   5161 GGGTTGAGTGTTGTTCCAGTTTGGAACAAGAGTCCACTATTAAAGAACGT 5210
                                               vv                          
  GFPmut3_PEST_pY   4649 GGGTTGAGTGTTGTTCCAGTTTCCAACAAGAGTCCACTATTAAAGAACGT 4698

  con_GFPmut3_PES   5211 GGACTCCAACGTCAAAGGGCGAAAAACCGTCTATCAGGGCGATGGCCCAC 5260
                                                   vv                      
  GFPmut3_PEST_pY   4699 GGACTCCAACGTCAAAGGGCGAAAAAGGGTCTATCAGGGCGATGGCCCAC 4748

  con_GFPmut3_PES   5261 TACGTGAACCATCACCCTAATCAAGTTTTTTGGGGTCGAGGTGCCGTAAA 5310
                                                                           
  GFPmut3_PEST_pY   4749 TACGTGAACCATCACCCTAATCAAGTTTTTTGGGGTCGAGGTGCCGTAAA 4798

  con_GFPmut3_PES   5311 GCACTAAATCGGAACCCTAAAGGGA-GCCCCCGATTTAGAGCTTGACGGG 5359
                            v          vvv    v   -      -                 
  GFPmut3_PEST_pY   4799 GCAGTAAATCGGAAGGGTAAACGGATGCCCCC-ATTTAGAGCTTGACGGG 4847

  con_GFPmut3_PES   5360 GAAAGCCGGCGAACGTGGCGAGAAAGGAAGGGAAGAAAGCGAAAGGAGCG 5409
                                                                           
  GFPmut3_PEST_pY   4848 GAAAGCCGGCGAACGTGGCGAGAAAGGAAGGGAAGAAAGCGAAAGGAGCG 4897

  con_GFPmut3_PES   5410 GGCGCTAGGGCGCTGGCAAGTGTAGCGGTCACGCTGCGCGTAACCACCAC 5459
                           v         v   v        v          v             
  GFPmut3_PEST_pY   4898 GGGGCTAGGGCGGTGGGAAGTGTAGGGGTCACGCTGGGCGTAACCACCAC 4947

  con_GFPmut3_PES   5460 ACCCCGCCGCGCTTAATGCGCCGCTACAGGGCGCGTGGGGATCGATCCAC 5509
                             -             v v                     -       
  GFPmut3_PEST_pY   4948 ACCC-GCCGCGCTTAATGGGGCGCTACAGGGCGCGTGGGGAT-GATCCAC 4995

  con_GFPmut3_PES   5510 TAGTCCACGGATTAGAAGCCGCCGAGCGGGTGACAGCCCTCCGAAGGAAG 5559
                             --                                            
  GFPmut3_PEST_pY   4996 TAGT--ACGGATTAGAAGCCGCCGAGCGGGTGACAGCCCTCCGAAGGAAG 5043

  con_GFPmut3_PES   5560 ACTCTCCTCCGTGCGTCCTCGTCTTCACCGGTCGCGTTCCTGAAACGCAG 5609
                                                                           
  GFPmut3_PEST_pY   5044 ACTCTCCTCCGTGCGTCCTCGTCTTCACCGGTCGCGTTCCTGAAACGCAG 5093

  con_GFPmut3_PES   5610 ATGTGCCTCGCGCCGCACTGCTCCGAACAATAAAGATTCTACAATACTAG 5659
                                                                           
  GFPmut3_PEST_pY   5094 ATGTGCCTCGCGCCGCACTGCTCCGAACAATAAAGATTCTACAATACTAG 5143

  con_GFPmut3_PES   5660 CTTTTATGGTTATGAAGAGGAAAAATTGGCAGTAACCTGGCCCCACAAAC 5709
                                                                           
  GFPmut3_PEST_pY   5144 CTTTTATGGTTATGAAGAGGAAAAATTGGCAGTAACCTGGCCCCACAAAC 5193

  con_GFPmut3_PES   5710 CTTCAAATGAACGAATCAAATTAACAACCATAGGATGATAATGCGATTAG 5759
                                                                           
  GFPmut3_PEST_pY   5194 CTTCAAATGAACGAATCAAATTAACAACCATAGGATGATAATGCGATTAG 5243

  con_GFPmut3_PES   5760 TTTTTTAGCCTTATTTCTGGGGTAATTAATCAGCGAAGCGATGATTTTTG 5809
                                                                           
  GFPmut3_PEST_pY   5244 TTTTTTAGCCTTATTTCTGGGGTAATTAATCAGCGAAGCGATGATTTTTG 5293

  con_GFPmut3_PES   5810 ATCTATTAACAGATATATAAATGCAAAAACTGCATAACCACTTTAACTAA 5859
                                                                           
  GFPmut3_PEST_pY   5294 ATCTATTAACAGATATATAAATGCAAAAACTGCATAACCACTTTAACTAA 5343

  con_GFPmut3_PES   5860 TACTTTCAACATTTTCGGTTTGTATTACTTCTTATTCAAATGTAATAAAA 5909
                                                                           
  GFPmut3_PEST_pY   5344 TACTTTCAACATTTTCGGTTTGTATTACTTCTTATTCAAATGTAATAAAA 5393

  con_GFPmut3_PES   5910 GTATCAACAAAAAATTGTTAATATACCTCTATACTTTAACGTCAAGGAGA 5959
                                                                           
  GFPmut3_PEST_pY   5394 GTATCAACAAAAAATTGTTAATATACCTCTATACTTTAACGTCAAGGAGA 5443

  con_GFPmut3_PES   5960 AAAAACCCCGGATCGGACTACTAGCAGCTGTAATACGACTCACTATAGGG 6009
                                                                           
  GFPmut3_PEST_pY   5444 AAAAACCCCGGATCGGACTACTAGCAGCTGTAATACGACTCACTATAGGG 5493

  con_GFPmut3_PES   6010 AATATTAAGCTTGGTACCAACAAAATGCGTAAAGGAGAAGAACTTTTCAC 6059
                                                                           
  GFPmut3_PEST_pY   5494 AATATTAAGCTTGGTACCAACAAAATGCGTAAAGGAGAAGAACTTTTCAC 5543

  con_GFPmut3_PES   6060 TGGAGTTGTCCCAATTCTTGTTGAATTAGATGGTGATGTTAATGGGCACA 6109
                                                                           
  GFPmut3_PEST_pY   5544 TGGAGTTGTCCCAATTCTTGTTGAATTAGATGGTGATGTTAATGGGCACA 5593

  con_GFPmut3_PES   6110 AATTTTCTGTCAGTGGAGAGGGTGAAGGTGATGCAACA 6147
                                                               
  GFPmut3_PEST_pY   5594 AATTTTCTGTCAGTGGAGAGGGTGAAGGTGATGCAACA 5631

Transitions / transversions = 0.33 (8 / 24)

##### Alignment information #####
Reference sequence aligns from 5975 to 6996
Contig sequence aligns from 6491 to 7512

##### Discrepancy Check #####
There are 0 discrepancies.

##### Detail alignment #####
ALIGNMENT  1003  0.00 0.00 0.00  con_GFPmut3_PEST_pYES2_full_revPrim     6491  7512 (80)    GFPmut3_PEST_pYES2_full_revPrim     5975  6996 (80)  

  con_GFPmut3_PES   6491 TGGCAGACAAACAAAAGAATGGAATCAAAGTTAACTTCAAAATTAGACAC 6540
                                                                           
  GFPmut3_PEST_pY   5975 TGGCAGACAAACAAAAGAATGGAATCAAAGTTAACTTCAAAATTAGACAC 6024

  con_GFPmut3_PES   6541 AACATTGAAGATGGAAGCGTTCAACTAGCAGACCATTATCAACAAAATAC 6590
                                                                           
  GFPmut3_PEST_pY   6025 AACATTGAAGATGGAAGCGTTCAACTAGCAGACCATTATCAACAAAATAC 6074

  con_GFPmut3_PES   6591 TCCAATTGGCGATGGCCCTGTCCTTTTACCAGACAACCATTACCTGTCCA 6640
                                                                           
  GFPmut3_PEST_pY   6075 TCCAATTGGCGATGGCCCTGTCCTTTTACCAGACAACCATTACCTGTCCA 6124

  con_GFPmut3_PES   6641 CACAATCTGCCCTTTCGAAAGATCCCAACGAAAAGAGAGACCACATGGTC 6690
                                                                           
  GFPmut3_PEST_pY   6125 CACAATCTGCCCTTTCGAAAGATCCCAACGAAAAGAGAGACCACATGGTC 6174

  con_GFPmut3_PES   6691 CTTCTTGAGTTTGTAACAGCTGCTGGGATTACACATGGCATGGATGAACT 6740
                                                                           
  GFPmut3_PEST_pY   6175 CTTCTTGAGTTTGTAACAGCTGCTGGGATTACACATGGCATGGATGAACT 6224

  con_GFPmut3_PES   6741 ATACAAAGCATCCAACTTGAACATTTCGAGAAAGCTTACCATATCAACCC 6790
                                                                           
  GFPmut3_PEST_pY   6225 ATACAAAGCATCCAACTTGAACATTTCGAGAAAGCTTACCATATCAACCC 6274

  con_GFPmut3_PES   6791 CATCATGCTCTTTCGAAAATTCAAATAGCACATCCATTCCTTCGCCCGCT 6840
                                                                           
  GFPmut3_PEST_pY   6275 CATCATGCTCTTTCGAAAATTCAAATAGCACATCCATTCCTTCGCCCGCT 6324

  con_GFPmut3_PES   6841 TCCTCATCTCAAAGCCACACTCCAATGAGAAACATGAGCTCACTCTCTGA 6890
                                                                           
  GFPmut3_PEST_pY   6325 TCCTCATCTCAAAGCCACACTCCAATGAGAAACATGAGCTCACTCTCTGA 6374

  con_GFPmut3_PES   6891 TAACAGCGTTTTCAGCCGGAATATGGAACAATCATCACCAATCACTCCAA 6940
                                                                           
  GFPmut3_PEST_pY   6375 TAACAGCGTTTTCAGCCGGAATATGGAACAATCATCACCAATCACTCCAA 6424

  con_GFPmut3_PES   6941 GTATGTACCAATTTGGTCAGCAGCAGTCAAACAGTATATGTGGTAGCACC 6990
                                                                           
  GFPmut3_PEST_pY   6425 GTATGTACCAATTTGGTCAGCAGCAGTCAAACAGTATATGTGGTAGCACC 6474

  con_GFPmut3_PES   6991 GTTAGTGTGAATAGTCTGGTGAATACAAATAACAAACAAAGGATCTACGA 7040
                                                                           
  GFPmut3_PEST_pY   6475 GTTAGTGTGAATAGTCTGGTGAATACAAATAACAAACAAAGGATCTACGA 6524

  con_GFPmut3_PES   7041 ACAAATCACGGGTCCTAACAGCAATAACGCAACCAATGATTATATTGATT 7090
                                                                           
  GFPmut3_PEST_pY   6525 ACAAATCACGGGTCCTAACAGCAATAACGCAACCAATGATTATATTGATT 6574

  con_GFPmut3_PES   7091 TGCTAAACCTAAATGAGTCTAACAAGGAAAACCAAAATCCCGCAACGGCG 7140
                                                                           
  GFPmut3_PEST_pY   6575 TGCTAAACCTAAATGAGTCTAACAAGGAAAACCAAAATCCCGCAACGGCG 6624

  con_GFPmut3_PES   7141 CATTACCTCAATGGGGGCCCACCCAAGACAAGCTTCATTAACCATGGAAT 7190
                                                                           
  GFPmut3_PEST_pY   6625 CATTACCTCAATGGGGGCCCACCCAAGACAAGCTTCATTAACCATGGAAT 6674

  con_GFPmut3_PES   7191 GTTCCCCTCGCCAACTGGGACCATAAATAGCGGTAAATCTAGCAGTGCCT 7240
                                                                           
  GFPmut3_PEST_pY   6675 GTTCCCCTCGCCAACTGGGACCATAAATAGCGGTAAATCTAGCAGTGCCT 6724

  con_GFPmut3_PES   7241 CATCTTTAATTTCTTTTGGTATGGGCAATACCCAAGTAATATAGGAATTC 7290
                                                                           
  GFPmut3_PEST_pY   6725 CATCTTTAATTTCTTTTGGTATGGGCAATACCCAAGTAATATAGGAATTC 6774

  con_GFPmut3_PES   7291 TGCAGATATCCATCACACTGGCGGCCGCTCGAGCATGCATCTAGAGGGCC 7340
                                                                           
  GFPmut3_PEST_pY   6775 TGCAGATATCCATCACACTGGCGGCCGCTCGAGCATGCATCTAGAGGGCC 6824

  con_GFPmut3_PES   7341 GCATCATGTAATTAGTTATGTCACGCTTACATTCACGCCCTCCCCCCACA 7390
                                                                           
  GFPmut3_PEST_pY   6825 GCATCATGTAATTAGTTATGTCACGCTTACATTCACGCCCTCCCCCCACA 6874

  con_GFPmut3_PES   7391 TCCGCTCTAACCGAAAAGGAAGGAGTTAGACAACCTGAAGTCTAGGTCCC 7440
                                                                           
  GFPmut3_PEST_pY   6875 TCCGCTCTAACCGAAAAGGAAGGAGTTAGACAACCTGAAGTCTAGGTCCC 6924

  con_GFPmut3_PES   7441 TATTTATTTTTTTATAGTTATGTTAGTATTAAGAACGTTATTTATATTTC 7490
                                                                           
  GFPmut3_PEST_pY   6925 TATTTATTTTTTTATAGTTATGTTAGTATTAAGAACGTTATTTATATTTC 6974

  con_GFPmut3_PES   7491 AAATTTTTCTTTTTTTTCTGTA 7512
                                               
  GFPmut3_PEST_pY   6975 AAATTTTTCTTTTTTTTCTGTA 6996

Transitions / transversions = 1.00 (0 / 0)
