# Supplementary material for: Sequence verification of synthetic DNA by assembly of sequencing reads
Source: Nucleic Acids Res. 2012 Oct 5;41(1):e25. doi: 10.1093/nar/gks908 (PMC3592409; doi:10.1093/nar/gks908)
Supplement: Supplementary Data [file supp_gks908_nar-01874-met-h-2012-File009.zip › Yeast_Plasmids_Data/YeastPEST1MappingFile.xlsx]

## Sheet: Sheet1
AcGFP_M1	acGFP_PEST_pYES2_full_revPrim.fas	FP_Yeast_PEST_1_A01_F.ab1
AcGFP_M1	acGFP_PEST_pYES2_full_revPrim.fas	FP_Yeast_PEST_1_A10_F.ab1
AcGFP_M1	acGFP_PEST_pYES2_full_revPrim.fas	FP_Yeast_PEST_1_A11_F.ab1
AcGFP_M1	acGFP_PEST_pYES2_full_revPrim.fas	FP_Yeast_PEST_1_A12_F.ab1
AcGFP_M1	acGFP_PEST_pYES2_full_revPrim.fas	FP_Yeast_PEST_1_A02_F.ab1
AcGFP_M1	acGFP_PEST_pYES2_full_revPrim.fas	FP_Yeast_PEST_1_A03_F.ab1
AcGFP_M1	acGFP_PEST_pYES2_full_revPrim.fas	FP_Yeast_PEST_1_A04_F.ab1
AcGFP_M1	acGFP_PEST_pYES2_full_revPrim.fas	FP_Yeast_PEST_1_A05_F.ab1
AcGFP_M1	acGFP_PEST_pYES2_full_revPrim.fas	FP_Yeast_PEST_1_A06_F.ab1
AcGFP_M1	acGFP_PEST_pYES2_full_revPrim.fas	FP_Yeast_PEST_1_A07_F.ab1
AcGFP_M1	acGFP_PEST_pYES2_full_revPrim.fas	FP_Yeast_PEST_1_A08_F.ab1
AcGFP_M1	acGFP_PEST_pYES2_full_revPrim.fas	FP_Yeast_PEST_1_A09_F.ab1
AcGFP_M1	acGFP_PEST_pYES2_full_revPrim.fas	FP_Yeast_PEST_1_B01_F.ab1
AcGFP_M1	acGFP_PEST_pYES2_full_revPrim.fas	FP_Yeast_PEST_1_B02_F.ab1
AcGFP_M1	acGFP_PEST_pYES2_full_revPrim.fas	FP_Yeast_PEST_1_B03_F.ab1
AcGFP_M1	acGFP_PEST_pYES2_full_revPrim.fas	FP_Yeast_PEST_1_B04_F.ab1
ECFP_M1	ECFP_PEST_pYES2_full_revPrim.fas	FP_Yeast_PEST_1_E01_F.ab1
ECFP_M1	ECFP_PEST_pYES2_full_revPrim.fas	FP_Yeast_PEST_1_E10_F.ab1
ECFP_M1	ECFP_PEST_pYES2_full_revPrim.fas	FP_Yeast_PEST_1_E11_F.ab1
ECFP_M1	ECFP_PEST_pYES2_full_revPrim.fas	FP_Yeast_PEST_1_E12_F.ab1
ECFP_M1	ECFP_PEST_pYES2_full_revPrim.fas	FP_Yeast_PEST_1_E02_F.ab1
ECFP_M1	ECFP_PEST_pYES2_full_revPrim.fas	FP_Yeast_PEST_1_E03_F.ab1
ECFP_M1	ECFP_PEST_pYES2_full_revPrim.fas	FP_Yeast_PEST_1_E04_F.ab1
ECFP_M1	ECFP_PEST_pYES2_full_revPrim.fas	FP_Yeast_PEST_1_E05_F.ab1
ECFP_M1	ECFP_PEST_pYES2_full_revPrim.fas	FP_Yeast_PEST_1_E06_F.ab1
ECFP_M1	ECFP_PEST_pYES2_full_revPrim.fas	FP_Yeast_PEST_1_E07_F.ab1
ECFP_M1	ECFP_PEST_pYES2_full_revPrim.fas	FP_Yeast_PEST_1_E08_F.ab1
ECFP_M1	ECFP_PEST_pYES2_full_revPrim.fas	FP_Yeast_PEST_1_E09_F.ab1
ECFP_M1	ECFP_PEST_pYES2_full_revPrim.fas	FP_Yeast_PEST_1_F01_F.ab1
ECFP_M1	ECFP_PEST_pYES2_full_revPrim.fas	FP_Yeast_PEST_1_F02_F.ab1
ECFP_M1	ECFP_PEST_pYES2_full_revPrim.fas	FP_Yeast_PEST_1_F03_F.ab1
ECFP_M1	ECFP_PEST_pYES2_full_revPrim.fas	FP_Yeast_PEST_1_F04_F.ab1
GFPmut3_M2	GFPmut3_PEST_pYES2_full_revPrim.fas	FP_Yeast_PEST_1_B10_F.ab1
GFPmut3_M2	GFPmut3_PEST_pYES2_full_revPrim.fas	FP_Yeast_PEST_1_B11_F.ab1
GFPmut3_M2	GFPmut3_PEST_pYES2_full_revPrim.fas	FP_Yeast_PEST_1_B12_F.ab1
GFPmut3_M2	GFPmut3_PEST_pYES2_full_revPrim.fas	FP_Yeast_PEST_1_B05_F.ab1
GFPmut3_M2	GFPmut3_PEST_pYES2_full_revPrim.fas	FP_Yeast_PEST_1_B06_F.ab1
GFPmut3_M2	GFPmut3_PEST_pYES2_full_revPrim.fas	FP_Yeast_PEST_1_B07_F.ab1
GFPmut3_M2	GFPmut3_PEST_pYES2_full_revPrim.fas	FP_Yeast_PEST_1_B08_F.ab1
GFPmut3_M2	GFPmut3_PEST_pYES2_full_revPrim.fas	FP_Yeast_PEST_1_B09_F.ab1
GFPmut3_M2	GFPmut3_PEST_pYES2_full_revPrim.fas	FP_Yeast_PEST_1_C01_F.ab1
GFPmut3_M2	GFPmut3_PEST_pYES2_full_revPrim.fas	FP_Yeast_PEST_1_C02_F.ab1
GFPmut3_M2	GFPmut3_PEST_pYES2_full_revPrim.fas	FP_Yeast_PEST_1_C03_F.ab1
GFPmut3_M2	GFPmut3_PEST_pYES2_full_revPrim.fas	FP_Yeast_PEST_1_C04_F.ab1
GFPmut3_M2	GFPmut3_PEST_pYES2_full_revPrim.fas	FP_Yeast_PEST_1_C05_F.ab1
GFPmut3_M2	GFPmut3_PEST_pYES2_full_revPrim.fas	FP_Yeast_PEST_1_C06_F.ab1
GFPmut3_M2	GFPmut3_PEST_pYES2_full_revPrim.fas	FP_Yeast_PEST_1_C07_F.ab1
GFPmut3_M2	GFPmut3_PEST_pYES2_full_revPrim.fas	FP_Yeast_PEST_1_C08_F.ab1
mCherry_E2060_M1	mCherry_E2060_PEST_pYES2_full_revPrim.fas	FP_Yeast_PEST_1_G10_F.ab1
mCherry_E2060_M1	mCherry_E2060_PEST_pYES2_full_revPrim.fas	FP_Yeast_PEST_1_G11_F.ab1
mCherry_E2060_M1	mCherry_E2060_PEST_pYES2_full_revPrim.fas	FP_Yeast_PEST_1_G12_F.ab1
mCherry_E2060_M1	mCherry_E2060_PEST_pYES2_full_revPrim.fas	FP_Yeast_PEST_1_G09_F.ab1
mCherry_E2060_M1	mCherry_E2060_PEST_pYES2_full_revPrim.fas	FP_Yeast_PEST_1_H01_F.ab1
mCherry_E2060_M1	mCherry_E2060_PEST_pYES2_full_revPrim.fas	FP_Yeast_PEST_1_H10_F.ab1
mCherry_E2060_M1	mCherry_E2060_PEST_pYES2_full_revPrim.fas	FP_Yeast_PEST_1_H11_F.ab1
mCherry_E2060_M1	mCherry_E2060_PEST_pYES2_full_revPrim.fas	FP_Yeast_PEST_1_H12_F.ab1
mCherry_E2060_M1	mCherry_E2060_PEST_pYES2_full_revPrim.fas	FP_Yeast_PEST_1_H02_F.ab1
mCherry_E2060_M1	mCherry_E2060_PEST_pYES2_full_revPrim.fas	FP_Yeast_PEST_1_H03_F.ab1
mCherry_E2060_M1	mCherry_E2060_PEST_pYES2_full_revPrim.fas	FP_Yeast_PEST_1_H04_F.ab1
mCherry_E2060_M1	mCherry_E2060_PEST_pYES2_full_revPrim.fas	FP_Yeast_PEST_1_H05_F.ab1
mCherry_E2060_M1	mCherry_E2060_PEST_pYES2_full_revPrim.fas	FP_Yeast_PEST_1_H06_F.ab1
mCherry_E2060_M1	mCherry_E2060_PEST_pYES2_full_revPrim.fas	FP_Yeast_PEST_1_H07_F.ab1
mCherry_E2060_M1	mCherry_E2060_PEST_pYES2_full_revPrim.fas	FP_Yeast_PEST_1_H08_F.ab1
mCherry_E2060_M1	mCherry_E2060_PEST_pYES2_full_revPrim.fas	FP_Yeast_PEST_1_H09_F.ab1
mCherry_Tsien_M1	mCherry_Tsien_PEST_pYES2_full_revPrim.fas	FP_Yeast_PEST_1_F10_F.ab1
mCherry_Tsien_M1	mCherry_Tsien_PEST_pYES2_full_revPrim.fas	FP_Yeast_PEST_1_F11_F.ab1
mCherry_Tsien_M1	mCherry_Tsien_PEST_pYES2_full_revPrim.fas	FP_Yeast_PEST_1_F12_F.ab1
mCherry_Tsien_M1	mCherry_Tsien_PEST_pYES2_full_revPrim.fas	FP_Yeast_PEST_1_F05_F.ab1
mCherry_Tsien_M1	mCherry_Tsien_PEST_pYES2_full_revPrim.fas	FP_Yeast_PEST_1_F06_F.ab1
mCherry_Tsien_M1	mCherry_Tsien_PEST_pYES2_full_revPrim.fas	FP_Yeast_PEST_1_F07_F.ab1
mCherry_Tsien_M1	mCherry_Tsien_PEST_pYES2_full_revPrim.fas	FP_Yeast_PEST_1_F08_F.ab1
mCherry_Tsien_M1	mCherry_Tsien_PEST_pYES2_full_revPrim.fas	FP_Yeast_PEST_1_F09_F.ab1
mCherry_Tsien_M1	mCherry_Tsien_PEST_pYES2_full_revPrim.fas	FP_Yeast_PEST_1_G01_F.ab1
mCherry_Tsien_M1	mCherry_Tsien_PEST_pYES2_full_revPrim.fas	FP_Yeast_PEST_1_G02_F.ab1
mCherry_Tsien_M1	mCherry_Tsien_PEST_pYES2_full_revPrim.fas	FP_Yeast_PEST_1_G03_F.ab1
mCherry_Tsien_M1	mCherry_Tsien_PEST_pYES2_full_revPrim.fas	FP_Yeast_PEST_1_G04_F.ab1
mCherry_Tsien_M1	mCherry_Tsien_PEST_pYES2_full_revPrim.fas	FP_Yeast_PEST_1_G05_F.ab1
mCherry_Tsien_M1	mCherry_Tsien_PEST_pYES2_full_revPrim.fas	FP_Yeast_PEST_1_G06_F.ab1
mCherry_Tsien_M1	mCherry_Tsien_PEST_pYES2_full_revPrim.fas	FP_Yeast_PEST_1_G07_F.ab1
mCherry_Tsien_M1	mCherry_Tsien_PEST_pYES2_full_revPrim.fas	FP_Yeast_PEST_1_G08_F.ab1
mCitrine_M1_vHindlll	mCitrine_PEST_pYES2_full_revPrim_vHindIII.fas	FP_Yeast_PEST_1_C10_F.ab1
mCitrine_M1_vHindlll	mCitrine_PEST_pYES2_full_revPrim_vHindIII.fas	FP_Yeast_PEST_1_C11_F.ab1
mCitrine_M1_vHindlll	mCitrine_PEST_pYES2_full_revPrim_vHindIII.fas	FP_Yeast_PEST_1_C12_F.ab1
mCitrine_M1_vHindlll	mCitrine_PEST_pYES2_full_revPrim_vHindIII.fas	FP_Yeast_PEST_1_C09_F.ab1
mCitrine_M1_vHindlll	mCitrine_PEST_pYES2_full_revPrim_vHindIII.fas	FP_Yeast_PEST_1_D01_F.ab1
mCitrine_M1_vHindlll	mCitrine_PEST_pYES2_full_revPrim_vHindIII.fas	FP_Yeast_PEST_1_D10_F.ab1
mCitrine_M1_vHindlll	mCitrine_PEST_pYES2_full_revPrim_vHindIII.fas	FP_Yeast_PEST_1_D11_F.ab1
mCitrine_M1_vHindlll	mCitrine_PEST_pYES2_full_revPrim_vHindIII.fas	FP_Yeast_PEST_1_D12_F.ab1
mCitrine_M1_vHindlll	mCitrine_PEST_pYES2_full_revPrim_vHindIII.fas	FP_Yeast_PEST_1_D02_F.ab1
mCitrine_M1_vHindlll	mCitrine_PEST_pYES2_full_revPrim_vHindIII.fas	FP_Yeast_PEST_1_D03_F.ab1
mCitrine_M1_vHindlll	mCitrine_PEST_pYES2_full_revPrim_vHindIII.fas	FP_Yeast_PEST_1_D04_F.ab1
mCitrine_M1_vHindlll	mCitrine_PEST_pYES2_full_revPrim_vHindIII.fas	FP_Yeast_PEST_1_D05_F.ab1
mCitrine_M1_vHindlll	mCitrine_PEST_pYES2_full_revPrim_vHindIII.fas	FP_Yeast_PEST_1_D06_F.ab1
mCitrine_M1_vHindlll	mCitrine_PEST_pYES2_full_revPrim_vHindIII.fas	FP_Yeast_PEST_1_D07_F.ab1
mCitrine_M1_vHindlll	mCitrine_PEST_pYES2_full_revPrim_vHindIII.fas	FP_Yeast_PEST_1_D08_F.ab1
mCitrine_M1_vHindlll	mCitrine_PEST_pYES2_full_revPrim_vHindIII.fas	FP_Yeast_PEST_1_D09_F.ab1
mCitrine_M1_vKpnI	mCitrine_PEST_pYES2_full_revPrim_vKpnI.fas	FP_Yeast_PEST_1_C10_F.ab1
mCitrine_M1_vKpnI	mCitrine_PEST_pYES2_full_revPrim_vKpnI.fas	FP_Yeast_PEST_1_C11_F.ab1
mCitrine_M1_vKpnI	mCitrine_PEST_pYES2_full_revPrim_vKpnI.fas	FP_Yeast_PEST_1_C12_F.ab1
mCitrine_M1_vKpnI	mCitrine_PEST_pYES2_full_revPrim_vKpnI.fas	FP_Yeast_PEST_1_C09_F.ab1
mCitrine_M1_vKpnI	mCitrine_PEST_pYES2_full_revPrim_vKpnI.fas	FP_Yeast_PEST_1_D01_F.ab1
mCitrine_M1_vKpnI	mCitrine_PEST_pYES2_full_revPrim_vKpnI.fas	FP_Yeast_PEST_1_D10_F.ab1
mCitrine_M1_vKpnI	mCitrine_PEST_pYES2_full_revPrim_vKpnI.fas	FP_Yeast_PEST_1_D11_F.ab1
mCitrine_M1_vKpnI	mCitrine_PEST_pYES2_full_revPrim_vKpnI.fas	FP_Yeast_PEST_1_D12_F.ab1
mCitrine_M1_vKpnI	mCitrine_PEST_pYES2_full_revPrim_vKpnI.fas	FP_Yeast_PEST_1_D02_F.ab1
mCitrine_M1_vKpnI	mCitrine_PEST_pYES2_full_revPrim_vKpnI.fas	FP_Yeast_PEST_1_D03_F.ab1
mCitrine_M1_vKpnI	mCitrine_PEST_pYES2_full_revPrim_vKpnI.fas	FP_Yeast_PEST_1_D04_F.ab1
mCitrine_M1_vKpnI	mCitrine_PEST_pYES2_full_revPrim_vKpnI.fas	FP_Yeast_PEST_1_D05_F.ab1
mCitrine_M1_vKpnI	mCitrine_PEST_pYES2_full_revPrim_vKpnI.fas	FP_Yeast_PEST_1_D06_F.ab1
mCitrine_M1_vKpnI	mCitrine_PEST_pYES2_full_revPrim_vKpnI.fas	FP_Yeast_PEST_1_D07_F.ab1
mCitrine_M1_vKpnI	mCitrine_PEST_pYES2_full_revPrim_vKpnI.fas	FP_Yeast_PEST_1_D08_F.ab1
mCitrine_M1_vKpnI	mCitrine_PEST_pYES2_full_revPrim_vKpnI.fas	FP_Yeast_PEST_1_D09_F.ab1
