# Supplementary material for: Sequence verification of synthetic DNA by assembly of sequencing reads
Source: Nucleic Acids Res. 2012 Oct 5;41(1):e25. doi: 10.1093/nar/gks908 (PMC3592409; doi:10.1093/nar/gks908)
Supplement: Supplementary Data [file supp_gks908_nar-01874-met-h-2012-File010.zip]

Archive with 34 entries (23 files):
- Clone_Data_Reports/Clone_Data_Reports/
- Clone_Data_Reports/Clone_Data_Reports/A_Pass_PsAvh463_Data_Report/
- Clone_Data_Reports/Clone_Data_Reports/A_Pass_PsAvh463_Data_Report/PrAvh463.zip
- Clone_Data_Reports/Clone_Data_Reports/A_Pass_PsAvh463_Data_Report/PsAvh463_Fasta.txt
- Clone_Data_Reports/Clone_Data_Reports/A_Pass_PsAvh463_Data_Report/Report/
- Clone_Data_Reports/Clone_Data_Reports/A_Pass_PsAvh463_Data_Report/Report/contigs_con_PsAvh463_Chip11.png
- Clone_Data_Reports/Clone_Data_Reports/A_Pass_PsAvh463_Data_Report/Report/Pass_PsAvh463_alignment.png
- Clone_Data_Reports/Clone_Data_Reports/A_Pass_PsAvh463_Data_Report/Report/PsAvh463_report.txt
- Clone_Data_Reports/Clone_Data_Reports/B_NoContig_PrAvh248_Data_Report/
- Clone_Data_Reports/Clone_Data_Reports/B_NoContig_PrAvh248_Data_Report/PrAvh248.zip
- Clone_Data_Reports/Clone_Data_Reports/B_NoContig_PrAvh248_Data_Report/PrAvh248_FASTA.txt
- Clone_Data_Reports/Clone_Data_Reports/B_NoContig_PrAvh248_Data_Report/Report/
- Clone_Data_Reports/Clone_Data_Reports/B_NoContig_PrAvh248_Data_Report/Report/PrAvh248_report.txt
- Clone_Data_Reports/Clone_Data_Reports/C_Discrepancies_PrAvh278_Data_Report/
- Clone_Data_Reports/Clone_Data_Reports/C_Discrepancies_PrAvh278_Data_Report/PrAvh278.zip
- Clone_Data_Reports/Clone_Data_Reports/C_Discrepancies_PrAvh278_Data_Report/PrAvh278_FASTA.txt
- Clone_Data_Reports/Clone_Data_Reports/C_Discrepancies_PrAvh278_Data_Report/Reports/
- Clone_Data_Reports/Clone_Data_Reports/C_Discrepancies_PrAvh278_Data_Report/Reports/PrAvh278_assembly_report.htm
- Clone_Data_Reports/Clone_Data_Reports/C_Discrepancies_PrAvh278_Data_Report/Reports/PrAvh278_summary_report.txt
- Clone_Data_Reports/Clone_Data_Reports/D_MultipleAlignments_PrAvh372_Data_Report/
- Clone_Data_Reports/Clone_Data_Reports/D_MultipleAlignments_PrAvh372_Data_Report/H11.zip
- Clone_Data_Reports/Clone_Data_Reports/D_MultipleAlignments_PrAvh372_Data_Report/PrAvh372_Fasta.txt
- Clone_Data_Reports/Clone_Data_Reports/D_MultipleAlignments_PrAvh372_Data_Report/Reports/
- Clone_Data_Reports/Clone_Data_Reports/D_MultipleAlignments_PrAvh372_Data_Report/Reports/PrAvh372_alignment.png
- Clone_Data_Reports/Clone_Data_Reports/D_MultipleAlignments_PrAvh372_Data_Report/Reports/PrAvh372_assembly_report.htm
- Clone_Data_Reports/Clone_Data_Reports/D_MultipleAlignments_PrAvh372_Data_Report/Reports/PrAvh372_summary_report.txt
- Clone_Data_Reports/Clone_Data_Reports/E_PartialAlignment_PrAvh302_Data_Report/
- Clone_Data_Reports/Clone_Data_Reports/E_PartialAlignment_PrAvh302_Data_Report/PrAvh302.zip
- Clone_Data_Reports/Clone_Data_Reports/E_PartialAlignment_PrAvh302_Data_Report/PrAvh302_FASTA.txt
- Clone_Data_Reports/Clone_Data_Reports/E_PartialAlignment_PrAvh302_Data_Report/Reports/
- Clone_Data_Reports/Clone_Data_Reports/E_PartialAlignment_PrAvh302_Data_Report/Reports/contigs_PrAvh302.png
- Clone_Data_Reports/Clone_Data_Reports/E_PartialAlignment_PrAvh302_Data_Report/Reports/PrAvh302_alignment.png
- Clone_Data_Reports/Clone_Data_Reports/E_PartialAlignment_PrAvh302_Data_Report/Reports/PrAvh302_assembly_report.htm
- Clone_Data_Reports/Clone_Data_Reports/E_PartialAlignment_PrAvh302_Data_Report/Reports/PrAvh302_summary_report.txt
