# Supplementary material for: Sequence verification of synthetic DNA by assembly of sequencing reads
Source: Nucleic Acids Res. 2012 Oct 5;41(1):e25. doi: 10.1093/nar/gks908 (PMC3592409; doi:10.1093/nar/gks908)
Supplement: Supplementary Data [file supp_gks908_nar-01874-met-h-2012-File010.zip › Clone_Data_Reports/Clone_Data_Reports/A_Pass_PsAvh463_Data_Report/Report/PsAvh463_report.txt]

######################
Clone: PsAvh463_2012-07-23_111710

#### Status report ####
Status: Pass 

#### Length Check ####
Length of reference sequence: 428
There are 1 contigs

###### con_PsAvh463_Chip11  #########
The length of con_PsAvh463_Chip11 is 568
The ratio of the con_PsAvh463_Chip11 length versus the reference sequence length is  1.32710280373832.

The average quality score is 86.0985915492958
All the positions have quality scores greater than 20.

##### Alignment information #####
Reference sequence aligns from 1 to 428
Contig sequence aligns from 81 to 508

##### Discrepancy Check #####
There are 0 discrepancies.

##### Detail alignment #####
ALIGNMENT   423  0.00 0.00 0.00  con_PsAvh463_Chip11       81   508 (60)    PsAvh463_Chip11        1   428 (0)  

  con_PsAvh463_Ch     81 TTTGTACAAAAAAGCAGGCTCCCAGGAGGCCACCATGGCCATCTCCACCA 130
                                                                           
  PsAvh463_Chip11      1 TTTGTACAAAAAAGCAGGCTCCCAGGAGGCCACCATGGCCATCTCCACCA 50

  con_PsAvh463_Ch    131 CCACCAACAAAGACACACAAATTCAGCCCAGACGATTTTTGAGAAGTGCC 180
                                                                           
  PsAvh463_Chip11     51 CCACCAACAAAGACACACAAATTCAGCCCAGACGATTTTTGAGAAGTGCC 100

  con_PsAvh463_Ch    181 CCCAAGGCTCCCGACAACGACAGAAGCGCCAGCTCCCCGAAGCCCTTGAA 230
                                                                           
  PsAvh463_Chip11    101 CCCAAGGCTCCCGACAACGACAGAAGCGCCAGCTCCCCGAAGCCCTTGAA 150

  con_PsAvh463_Ch    231 GGTGAATTCTGGTTCCAAGCTGAAAAATAAGTTGGAGCGCGTTAGCGTTC 280
                                                                           
  PsAvh463_Chip11    151 GGTGAATTCTGGTTCCAAGCTGAAAAATAAGTTGGAGCGCGTTAGCGTTC 200

  con_PsAvh463_Ch    281 CTGCGATTACAATGGAGAACGAGATGTGGAACAAAATCCTGACTCCCATG 330
                                                                           
  PsAvh463_Chip11    201 CTGCGATTACAATGGAGAACGAGATGTGGAACAAAATCCTGACTCCCATG 250

  con_PsAvh463_Ch    331 TTCAAGGAGTTCTACCGCAAAGAGATCCACCCAAAGCGAGTGTCCAAGTT 380
                                                                           
  PsAvh463_Chip11    251 TTCAAGGAGTTCTACCGCAAAGAGATCCACCCAAAGCGAGTGTCCAAGTT 300

  con_PsAvh463_Ch    381 CTTGGCAACGGTAAAACCTCGTGAAGCTAGAGACAACATCGGCGAGCTGT 430
                                                                           
  PsAvh463_Chip11    301 CTTGGCAACGGTAAAACCTCGTGAAGCTAGAGACAACATCGGCGAGCTGT 350

  con_PsAvh463_Ch    431 ACAAGTCCTGGTACAACATTCGTGCTGCGAACAGGAGAACCCAGCTTTCT 480
                                                                           
  PsAvh463_Chip11    351 ACAAGTCCTGGTACAACATTCGTGCTGCGAACAGGAGAACCCAGCTTTCT 400

  con_PsAvh463_Ch    481 TGTACAAAGTTGGCATTATAAGAAAGCA 508
                                                     
  PsAvh463_Chip11    401 TGTACAAAGTTGGCATTATAAGAAAGCA 428

Transitions / transversions = 1.00 (0 / 0)
