# Supplementary material for: Sequence verification of synthetic DNA by assembly of sequencing reads
Source: Nucleic Acids Res. 2012 Oct 5;41(1):e25. doi: 10.1093/nar/gks908 (PMC3592409; doi:10.1093/nar/gks908)
Supplement: Supplementary Data [file supp_gks908_nar-01874-met-h-2012-File010.zip › Clone_Data_Reports/Clone_Data_Reports/B_NoContig_PrAvh248_Data_Report/Report/PrAvh248_report.txt]

######################
Clone: PrAvh248_2012-07-23_112143

#### Status report ####
Status: Fail 

#### Length Check ####
Length of reference sequence: 1652
There are 0 contigs
