# Supplementary material for: Sequence verification of synthetic DNA by assembly of sequencing reads
Source: Nucleic Acids Res. 2012 Oct 5;41(1):e25. doi: 10.1093/nar/gks908 (PMC3592409; doi:10.1093/nar/gks908)
Supplement: Supplementary Data [file supp_gks908_nar-01874-met-h-2012-File010.zip › Clone_Data_Reports/Clone_Data_Reports/C_Discrepancies_PrAvh278_Data_Report/PrAvh278_FASTA.txt]

>PrAvh278.txt
TTTGTACAAAAAAGCAGGCTCCCAGGAGGCCACCATGGCCCTGAGCATGAAGAAAACCGATGACAACAGCCGTGCCCAGGTTCACTCCATTCGCCACGGTGACCACGTAAGCCTCGGGCAGTCCGAGGAAAGAGCTCATCACGCGGAATTATCAACAATTCGCTTGCGGGATCTACAGAGCGTCGAGGCCACGAGTGCTGCGAAGCCCATGAACGACGTCCAAAGTGAAGAGAGAGGCCCAAATACCAGCGTGCTGAAGACACTATCACAGAAGAACAGGAACTCCGTTTTTAGTCGTTTCAAAGGACTATTGGGAAAGAATCCAACCAAGCTCACCCAAAAGAATGTCGAGAACATCAAGGAGAACAGCAAACTCAAAGGGCTACTGAGCAAAAACCCGTCGACGCTCAGCAAAAAGAGTGCTGGCAGGCTTGGGGGGTATTTGGCCAAGAATGGCTTGACGCAGATCTATTCACGTGCTGTGATTGCACTGTTTGGAGCAGGTGCATTGGCAGCTTTGATCTATGTTCTGTATATGAGCATCAGTGCTGCTGTAAACTCATCGAACACCCAGCTTTCTTGTACAAAGTTGGCATTATAAGAAAGCA
