# Supplementary material for: Sequence verification of synthetic DNA by assembly of sequencing reads
Source: Nucleic Acids Res. 2012 Oct 5;41(1):e25. doi: 10.1093/nar/gks908 (PMC3592409; doi:10.1093/nar/gks908)
Supplement: Supplementary Data [file supp_gks908_nar-01874-met-h-2012-File010.zip › Clone_Data_Reports/Clone_Data_Reports/C_Discrepancies_PrAvh278_Data_Report/Reports/PrAvh278_summary_report.txt]

######################
Clone: PrAvh278_2012-07-23_112555

#### Status report ####
Status: Review (Discrepancies found) 

#### Length Check ####
Length of reference sequence: 608
There are 1 contigs

###### con_PrAvh278.txt  #########
The length of con_PrAvh278.txt is 671
The ratio of the con_PrAvh278.txt length versus the reference sequence length is  1.10361842105263.

The average quality score is 64.8554396423249
The positions with quality scores below 20 are: 578 588 592 606 625 641 654 656 658 659 660 662 663 664 665 666

##### Alignment information #####
Reference sequence aligns from 1 to 608
Contig sequence aligns from 14 to 624

##### Discrepancy Check #####
There are 4 discrepancies.
Type		Bases	Contig	Theo
Substitution	T(51)	267	254	
Insertion	A(18)	578	564	
Insertion	C(13)	588	573	
Insertion	T(49)	615	599	

##### Detail alignment #####
ALIGNMENT   588  0.16 0.00 0.49  con_PrAvh278.txt       14   624 (47)    PrAvh278.txt        1   608 (0)  

  con_PrAvh278.tx     14 TTTGTACAAAAAAGCAGGCTCCCAGGAGGCCACCATGGCCCTGAGCATGA 63
                                                                           
  PrAvh278.txt         1 TTTGTACAAAAAAGCAGGCTCCCAGGAGGCCACCATGGCCCTGAGCATGA 50

  con_PrAvh278.tx     64 AGAAAACCGATGACAACAGCCGTGCCCAGGTTCACTCCATTCGCCACGGT 113
                                                                           
  PrAvh278.txt        51 AGAAAACCGATGACAACAGCCGTGCCCAGGTTCACTCCATTCGCCACGGT 100

  con_PrAvh278.tx    114 GACCACGTAAGCCTCGGGCAGTCCGAGGAAAGAGCTCATCACGCGGAATT 163
                                                                           
  PrAvh278.txt       101 GACCACGTAAGCCTCGGGCAGTCCGAGGAAAGAGCTCATCACGCGGAATT 150

  con_PrAvh278.tx    164 ATCAACAATTCGCTTGCGGGATCTACAGAGCGTCGAGGCCACGAGTGCTG 213
                                                                           
  PrAvh278.txt       151 ATCAACAATTCGCTTGCGGGATCTACAGAGCGTCGAGGCCACGAGTGCTG 200

  con_PrAvh278.tx    214 CGAAGCCCATGAACGACGTCCAAAGTGAAGAGAGAGGCCCAAATACCAGC 263
                                                                           
  PrAvh278.txt       201 CGAAGCCCATGAACGACGTCCAAAGTGAAGAGAGAGGCCCAAATACCAGC 250

  con_PrAvh278.tx    264 GTGTTGAAGACACTATCACAGAAGAACAGGAACTCCGTTTTTAGTCGTTT 313
                            i                                              
  PrAvh278.txt       251 GTGCTGAAGACACTATCACAGAAGAACAGGAACTCCGTTTTTAGTCGTTT 300

  con_PrAvh278.tx    314 CAAAGGACTATTGGGAAAGAATCCAACCAAGCTCACCCAAAAGAATGTCG 363
                                                                           
  PrAvh278.txt       301 CAAAGGACTATTGGGAAAGAATCCAACCAAGCTCACCCAAAAGAATGTCG 350

  con_PrAvh278.tx    364 AGAACATCAAGGAGAACAGCAAACTCAAAGGGCTACTGAGCAAAAACCCG 413
                                                                           
  PrAvh278.txt       351 AGAACATCAAGGAGAACAGCAAACTCAAAGGGCTACTGAGCAAAAACCCG 400

  con_PrAvh278.tx    414 TCGACGCTCAGCAAAAAGAGTGCTGGCAGGCTTGGGGGGTATTTGGCCAA 463
                                                                           
  PrAvh278.txt       401 TCGACGCTCAGCAAAAAGAGTGCTGGCAGGCTTGGGGGGTATTTGGCCAA 450

  con_PrAvh278.tx    464 GAATGGCTTGACGCAGATCTATTCACGTGCTGTGATTGCACTGTTTGGAG 513
                                                                           
  PrAvh278.txt       451 GAATGGCTTGACGCAGATCTATTCACGTGCTGTGATTGCACTGTTTGGAG 500

  con_PrAvh278.tx    514 CAGGTGCATTGGCAGCTTTGATCTATGTTCTGTATATGAGCATCAGTGCT 563
                                                                           
  PrAvh278.txt       501 CAGGTGCATTGGCAGCTTTGATCTATGTTCTGTATATGAGCATCAGTGCT 550

  con_PrAvh278.tx    564 GCTGTAAACTCATCAGAACACCCACGCTTTCTTGTACAAAGTTGGCATTA 613
                                       -         -                         
  PrAvh278.txt       551 GCTGTAAACTCATC-GAACACCCA-GCTTTCTTGTACAAAGTTGGCATTA 598

  con_PrAvh278.tx    614 TTAAGAAAGCA 624
                          -         
  PrAvh278.txt       599 T-AAGAAAGCA 608

Transitions / transversions = 1.00 (1 / 0)
