# Supplementary material for: Sequence verification of synthetic DNA by assembly of sequencing reads
Source: Nucleic Acids Res. 2012 Oct 5;41(1):e25. doi: 10.1093/nar/gks908 (PMC3592409; doi:10.1093/nar/gks908)
Supplement: Supplementary Data [file supp_gks908_nar-01874-met-h-2012-File010.zip › Clone_Data_Reports/Clone_Data_Reports/D_MultipleAlignments_PrAvh372_Data_Report/Reports/PrAvh372_summary_report.txt]

######################
Clone: PrAvh372_2012-07-23_115012

#### Status report ####
Status: Review (Multiple alignments, Partial/incomplete alignment) 

#### Length Check ####
Length of reference sequence: 767
There are 1 contigs

###### con_PrAvh372.txt  #########
The length of con_PrAvh372.txt is 852
The ratio of the con_PrAvh372.txt length versus the reference sequence length is  1.11082138200782.

The average quality score is 63.5305164319249
The positions with quality scores below 20 are: 635 636 637 638 639 640 641 642 643 644 645 646 647 648 649 650 651 652 653 654 655 656 657 658 659 660 661 662 663 664 665 666 667 668 669 670 671 672 673 674 675 676 677 678 679 680 681 682 683 684 685 686 687 688 689 690 691 692 693 694 695 696 697 698 699 700 701 702 703 704 705 706 707 708 709 710 711 712 713 714 715 716 717 718 719 720 721 722 723 724 725 726 727 728 729 730 731 732 733 734 735 736 737 738 739 740 741 742 743 744 745 746 747 748 749 750 751 752 753 754 755 756 757 758 759 760 761 762 763 764 765 766 767 768 769 770 771 772 773 774 775 776 777 778 779 780 781 782 783 784 785 786 787 788 789 790 791 792 793 794 795 796 797 798 799 800 801 802 803 804 805 806 807 808 809 810 811 812 813 814 815 816 817 818 819 820 821 822 823 824 825 826 827 828 829 830 831 832 833 834 835 836 837 838 839 840 841 842 843 844 845 846 847 848 849 850 851 852

##### Alignment information #####
Reference sequence aligns from 1 to 455
Contig sequence aligns from 81 to 535

##### Discrepancy Check #####
There are 0 discrepancies.

##### Detail alignment #####
ALIGNMENT   453  0.00 0.00 0.00  con_PrAvh372.txt       81   535 (317)    PrAvh372.txt        1   455 (312)  

  con_PrAvh372.tx     81 TTTGTACAAAAAAGCAGGCTCCCAGGAGGCCACCATGGCCGCAGTGACGA 130
                                                                           
  PrAvh372.txt         1 TTTGTACAAAAAAGCAGGCTCCCAGGAGGCCACCATGGCCGCAGTGACGA 50

  con_PrAvh372.tx    131 CCTCAAATGCAAGAAGCTCTGCTTTGATGAAAACGGCTCGTTCGACCACG 180
                                                                           
  PrAvh372.txt        51 CCTCAAATGCAAGAAGCTCTGCTTTGATGAAAACGGCTCGTTCGACCACG 100

  con_PrAvh372.tx    181 CTGGGTGGGAATGAAATACCCTACCAGCGCTTTCTGAGGACTCAACGCTC 230
                                                                           
  PrAvh372.txt       101 CTGGGTGGGAATGAAATACCCTACCAGCGCTTTCTGAGGACTCAACGCTC 150

  con_PrAvh372.tx    231 CGGCGATAACGATGGTGAAGAACGAGGGTTCGACGTCTCTAAGTTACAAA 280
                                                                           
  PrAvh372.txt       151 CGGCGATAACGATGGTGAAGAACGAGGGTTCGACGTCTCTAAGTTACAAA 200

  con_PrAvh372.tx    281 CGTGGCTGCTGCCGAAGGGCTTCCAACAAAAACTCGAGGGTTGGCTCCAA 330
                                                                           
  PrAvh372.txt       201 CGTGGCTGCTGCCGAAGGGCTTCCAACAAAAACTCGAGGGTTGGCTCCAA 250

  con_PrAvh372.tx    331 AAGGGAAAACCCGCGAAAGAAGTCTTTGATGGATTACAACTCACCAAATT 380
                                                                           
  PrAvh372.txt       251 AAGGGAAAACCCGCGAAAGAAGTCTTTGATGGATTACAACTCACCAAATT 300

  con_PrAvh372.tx    381 TGGGGATGAGCTACTTGTCAACCCCACGTTTATCGCTTGGGTCAAATATG 430
                                                                           
  PrAvh372.txt       301 TGGGGATGAGCTACTTGTCAACCCCACGTTTATCGCTTGGGTCAAATATG 350

  con_PrAvh372.tx    431 TGGACGATTTGAGTGCAAAGTACCCCGGGAAGGCGGCGTCGACGATTCCA 480
                                                                           
  PrAvh372.txt       351 TGGACGATTTGAGTGCAAAGTACCCCGGGAAGGCGGCGTCGACGATTCCA 400

  con_PrAvh372.tx    481 ACATTGGCCGCTGAGTATGGAGACGAAGCATTGTTCAAAATGCTGGAGGC 530
                                                                           
  PrAvh372.txt       401 ACATTGGCCGCTGAGTATGGAGACGAAGCATTGTTCAAAATGCTGGAGGC 450

  con_PrAvh372.tx    531 AGCGA 535
                              
  PrAvh372.txt       451 AGCGA 455

Transitions / transversions = 1.00 (0 / 0)

##### Alignment information #####
Reference sequence aligns from 655 to 767
Contig sequence aligns from 463 to 575

##### Discrepancy Check #####
There are 0 discrepancies.

##### Detail alignment #####
ALIGNMENT   113  0.00 0.00 0.00  con_PrAvh372.txt      463   575 (277)    PrAvh372.txt      655   767 (0) *

  con_PrAvh372.tx    463 GCGGCGTCGACGATTCCAACATTGGCCGCTGAGTATGGAGACGAAGCATT 512
                                                                           
  PrAvh372.txt       655 GCGGCGTCGACGATTCCAACATTGGCCGCTGAGTATGGAGACGAAGCATT 704

  con_PrAvh372.tx    513 GTTCAAAATGCTGGAGGCAGCGAACCCAGCTTTCTTGTACAAAGTTGGCA 562
                                                                           
  PrAvh372.txt       705 GTTCAAAATGCTGGAGGCAGCGAACCCAGCTTTCTTGTACAAAGTTGGCA 754

  con_PrAvh372.tx    563 TTATAAGAAAGCA 575
                                      
  PrAvh372.txt       755 TTATAAGAAAGCA 767

Transitions / transversions = 1.00 (0 / 0)
