# Supplementary material for: Sequence verification of synthetic DNA by assembly of sequencing reads
Source: Nucleic Acids Res. 2012 Oct 5;41(1):e25. doi: 10.1093/nar/gks908 (PMC3592409; doi:10.1093/nar/gks908)
Supplement: Supplementary Data [file supp_gks908_nar-01874-met-h-2012-File010.zip › Clone_Data_Reports/Clone_Data_Reports/E_PartialAlignment_PrAvh302_Data_Report/Reports/PrAvh302_summary_report.txt]

######################
Clone: PrAvh302_2012-07-23_115437

#### Status report ####
Status: Review (Discrepancies found, Partial/incomplete alignment) 

#### Length Check ####
Length of reference sequence: 923
There are 1 contigs

###### con_C07_PrAvh302_Chip17b.txt  #########
The length of con_C07_PrAvh302_Chip17b.txt is 938
The ratio of the con_C07_PrAvh302_Chip17b.txt length versus the reference sequence length is  1.01625135427952.

The average quality score is 40.2569296375267
The positions with quality scores below 20 are: 652 653 654 655 656 663 664 666 668 669 670 671 672 673 674 675 676 677 678 679 680 681 682 683 684 685 686 687 688 689 690 691 692 693 694 695 696 697 698 699 700 701 702 703 704 705 706 707 708 709 710 711 712 713 714 715 716 717 718 719 720 721 722 723 724 725 726 727 728 729 730 731 732 733 734 735 736 737 738 739 740 741 742 743 744 745 746 747 748 749 750 751 752 753 754 755 756 757 758 759 760 761 762 763 764 765 766 767 768 769 770 771 772 773 774 775 776 777 778 779 780 781 782 783 784 785 786 787 788 789 790 791 792 793 794 795 796 797 798 799 800 801 802 803 804 805 806 807 808 809 810 811 812 813 814 815 816 817 818 819 820 821 822 823 824 825 826 827 828 829 830 831 832 833 834 835 836 837 838 839 840 841 842 843 844 845 846 847 848 849 850 851 852 853 854 855 856 857 858 859 860 861 862 863 864 865 866 867 868 869 870 871 872 873 874 875 876 877 878 879 880 881 882 883 884 885 886 887 888 889 890 891 892 893 894 895 896 897 898 899 900 901 902 903 904 905 906 907 908 909 910 911 912 913 914 915 916 917 918 919 920 921 922 923 924 925 926 927 928 929 930 931 932 933 934 935 936 937 938

##### Alignment information #####
Reference sequence aligns from 1 to 652
Contig sequence aligns from 14 to 667

##### Discrepancy Check #####
There are 2 discrepancies.
Type		Bases	Contig	Theo
Insertion	T(68)	138	124	
Insertion	T(62)	158	143	

##### Detail alignment #####
ALIGNMENT   644  0.00 0.00 0.31  con_C07_PrAvh302_Chip17b.txt       14   667 (271)    C07_PrAvh302_Chip17b.txt        1   652 (271)  

  con_C07_PrAvh30     14 TTTGTACAAAAAAGCAGGCTCCCAGGAGGCCACCATGGCCATGGATAAAC 63
                                                                           
  C07_PrAvh302_Ch      1 TTTGTACAAAAAAGCAGGCTCCCAGGAGGCCACCATGGCCATGGATAAAC 50

  con_C07_PrAvh30     64 GACCACTGGTGGTCAATGAATGGCCAGCCTCTGACAGTTCCCAATTCGCT 113
                                                                           
  C07_PrAvh302_Ch     51 GACCACTGGTGGTCAATGAATGGCCAGCCTCTGACAGTTCCCAATTCGCT 100

  con_C07_PrAvh30    114 CTGAACGCCACGCATTGCTTGTGTTCCTGTATCCCATGGGAGTTTCCCAA 163
                                                 -                   -     
  C07_PrAvh302_Ch    101 CTGAACGCCACGCATTGCTTGTGT-CCTGTATCCCATGGGAGTT-CCCAA 148

  con_C07_PrAvh30    164 GTTCTATTGGTCACCGTCGTTGCCCTCTTCGCCTGTAGCGATTTTGCTGG 213
                                                                           
  C07_PrAvh302_Ch    149 GTTCTATTGGTCACCGTCGTTGCCCTCTTCGCCTGTAGCGATTTTGCTGG 198

  con_C07_PrAvh30    214 AGTCGTAGAAGCCTACCCGATCAAGCGCTCAGCGGTGACTTCGACTGACA 263
                                                                           
  C07_PrAvh302_Ch    199 AGTCGTAGAAGCCTACCCGATCAAGCGCTCAGCGGTGACTTCGACTGACA 248

  con_C07_PrAvh30    264 CTCTCACTCATGGCCACTCAATCGTCGCGGGAGGAAGATCGCTGCGTGTG 313
                                                                           
  C07_PrAvh302_Ch    249 CTCTCACTCATGGCCACTCAATCGTCGCGGGAGGAAGATCGCTGCGTGTG 298

  con_C07_PrAvh30    314 GAACAAACAACAAACGTCGAAGACGGCGACTCCGAGGAGAGGGTGAATTT 363
                                                                           
  C07_PrAvh302_Ch    299 GAACAAACAACAAACGTCGAAGACGGCGACTCCGAGGAGAGGGTGAATTT 348

  con_C07_PrAvh30    364 GTGGACAAAAATTTCCAAGCCTGTGAAACTCAAATTGTGGCGCTGGAGAG 413
                                                                           
  C07_PrAvh302_Ch    349 GTGGACAAAAATTTCCAAGCCTGTGAAACTCAAATTGTGGCGCTGGAGAG 398

  con_C07_PrAvh30    414 GCAAATCAGACGACTTTGTCAAAAGCGAGCTCGGAATGAAGGCCTTGTCA 463
                                                                           
  C07_PrAvh302_Ch    399 GCAAATCAGACGACTTTGTCAAAAGCGAGCTCGGAATGAAGGCCTTGTCA 448

  con_C07_PrAvh30    464 GGAGCAGCGCTTAAAGCGCATCCGAACTACCGTACCTACCTGAACTTCAA 513
                                                                           
  C07_PrAvh302_Ch    449 GGAGCAGCGCTTAAAGCGCATCCGAACTACCGTACCTACCTGAACTTCAA 498

  con_C07_PrAvh30    514 ACTCGGCAAGTGGTACCGAAACGAGAAGCTTACCACGCTTGGTGCCTGGG 563
                                                                           
  C07_PrAvh302_Ch    499 ACTCGGCAAGTGGTACCGAAACGAGAAGCTTACCACGCTTGGTGCCTGGG 548

  con_C07_PrAvh30    564 AGCGCTTGAAGCTGAGTGACATTCCTGTTGATAAGCTTCGCAGTACCGAC 613
                                                                           
  C07_PrAvh302_Ch    549 AGCGCTTGAAGCTGAGTGACATTCCTGTTGATAAGCTTCGCAGTACCGAC 598

  con_C07_PrAvh30    614 GCCTACATGACCTACGTCCGCTATGTAAATATCTTTGACGATAATGCTAT 663
                                                                           
  C07_PrAvh302_Ch    599 GCCTACATGACCTACGTCCGCTATGTAAATATCTTTGACGATAATGCTAT 648

  con_C07_PrAvh30    664 GCGA 667
                             
  C07_PrAvh302_Ch    649 GCGA 652

Transitions / transversions = 1.00 (0 / 0)
